# Supplementary material for: Impact of phage enrichment on the observed infant gut phageome
Source: Microbiol Spectr. 2026 Mar 24;14(5):e02153-25. doi: 10.1128/spectrum.02153-25 (PMC13141913; doi:10.1128/spectrum.02153-25)
Supplement: Table S1 — Summary of the experiments performed to scale DTT and PEG protocols. [file spectrum.02153-25-s0002.csv]

#Table S1. Summary of the experiments performed to scale DTT and PEG protocols. The sample ID consists of the number of protocol used (buffer: only PBS buffer was taken without faecal solids, that was stored at -80°C. min/max faecal weight. B: usage of the Beads. S: second load). https://github.com/Sanrrone/Impact-of-phage-enrichment-on-the-observed-infant-gut-phageome/blob/main/supplementary_tab…
Sample name	Protocol	Age in months	Buffer	Feces weight (g)	Beads used	Viral DNA conc. (ng µl⁻¹)
s1_D1	D1	1	SMG1	0.2		0.12
s1_D1_buffer	D1	1	PBS	-		0.14
s1_D1_min	D1	1	SMG1	0.1		0
s2_D1_buffer	D1	1	PBS	-		0.4
s2_D1_min	D1	1	SMG1	0.1		0.25
s2_D1_PBS	D1	1	PBS	0.2		0.34
s2_D1_S	D1	1	SMG1	0.2		0.39
s2_D1_S_min	D1	1	SMG1	0.1		0.17
s3_D1_S	D1	6	SMG1	0.2		0.05
s4_D1	D1	6	SMG1	0.2		0
s4_D1_max	D1	6	SMG1	0.5		0.05
s4_D1_min	D1	6	SMG1	0.1		0
s5_D1_max	D1	12	SMG1	0.5		0
s6_D1	D1	12	SMG1	0.2		0
s6_D1_S	D1	12	SMG1	0.2	x	0
s1_D2	D2	1	SMG1	0.2		0.12
s1_D2_S	D2	1	SMG1	0.2		0.23
s10_D2	D2	12	SMG1	0.2		0
s10_D2_S	D2	12	SMG1	0.2		0
s2_D2	D2	1	SMG1	0.2		0.46
s3_D2	D2	6	SMG1	0.2		0.56
s3_D2_S	D2	6	SMG1	0.2		0.14
s6_D2	D2	12	SMG1	0.2		0.07
s8_D2	D2	12	SMG1	0.2		0.07
s9_D2_PBS	D2	1	PBS	0.2		0.07
s2_P1	P1	1	SMG2	0.2		0.38
s4_P1	P1	6	SMG2	0.2		0.08
s6_P1	P1	12	SMG2	0.2		0.07
s6_P1_S	P1	12	SMG2	0.2		0.07
s7_P1	P1	1	SMG2	0.2		1.71
s7_P1_buffer	P1	1	PBS	-		1.34
s7_P1_S	P1	1	SMG2	0.2		0.9
s8_P1	P1	12	SMG2	0.2		0
s8_P1_S	P1	12	SMG2	0.2		0
s1_P2	P2	1	SMG2	0.2		0.16
s1_P2_kit	P2	1	SMG2	0.2		0.14
s1_P2_PBS	P2	1	PBS	0.2		0.09
s10_P2	P2	12	SMG2			0.08
s11_P2	P2	6	SMG2	0.2		0
s11_P2_kit	P2	6	SMG2	0.2		0
s11_P2_PBS	P2	6	PBS	0.2		0
s12_P2_B	P2	12	SMG2	0.2	x	0.21
s12_P2_PBS	P2	12	PBS	0.2		0.13
s7_P2	P2	1	SMG2	0.2		1.12
s13_P3	P3	1	SMG2	0.2		0.24
s13_P3_B	P3	1	SMG2	0.2	x	0.54
s14_P3	P3	12	SMG2	0.2		0.52
s14_P3_B	P3	12	SMG2	0.2	x	0.58
s15_P3_B	P3	12	SMG2	0.2	x	0.12
s3_P3_B	P3	6	SMG2	0.2	x	0.09
s8_P3	P3	12	SMG2	0.2		0.06
s8_P3_B	P3	12	SMG2	0.2	x	0.1
s9_P3	P3	1	SMG2	0.2		0
s9_P3_B	P3	1	SMG2	0.2	x	0
