# Supplementary material for: Impact of phage enrichment on the observed infant gut phageome
Source: Microbiol Spectr. 2026 Mar 24;14(5):e02153-25. doi: 10.1128/spectrum.02153-25 (PMC13141913; doi:10.1128/spectrum.02153-25)
Supplement: Table S2 — Metadata of the samples used in the study. [file spectrum.02153-25-s0003.csv]

#Table S2. Metadata of the samples used in the study. Baby ID consists of a unique identifier and the age of the baby. Sample ID consists of the combination of the baby ID and the day that sample was collected. https://github.com/Sanrrone/Impact-of-phage-enrichment-on-the-observed-infant-gut-phageome/blob/main/supplementary_table2.tsv
ID	sample	day	age	protocol	delivery
S1_6_months	S1_1	1	6_months	no	Vaginal
S1_6_months	S1_2	2	6_months	no	Vaginal
S1_6_months	S1_3	3	6_months	no	Vaginal
S1_6_months	S1_4	4	6_months	no	Vaginal
S1_6_months	S1_5	5	6_months	no	Vaginal
S1_6_months	S1_6	6	6_months	no	Vaginal
S1_6_months	S1_7	7	6_months	no	Vaginal
S1_6_months	S1_8	8	6_months	no	Vaginal
S1_6_months	S1_9	9	6_months	no	Vaginal
S1_6_months	S1_10	10	6_months	no	Vaginal
S1_6_months	S1_11	11	6_months	no	Vaginal
S1_6_months	S1_12	12	6_months	no	Vaginal
S1_6_months	S1_13	13	6_months	no	Vaginal
S1_6_months	S1_14	14	6_months	no	Vaginal
S1_6_months	S1_15	15	6_months	no	Vaginal
S1_6_months	S1_16	16	6_months	no	Vaginal
S1_6_months	S1_17	17	6_months	no	Vaginal
S1_6_months	S1_18	18	6_months	no	Vaginal
S1_6_months	S1_20	20	6_months	no	Vaginal
S1_6_months	S1_21	21	6_months	no	Vaginal
S1_6_months	S1_22	22	6_months	no	Vaginal
S1_6_months	S1_24	24	6_months	no	Vaginal
S1_6_months	S1_25	25	6_months	no	Vaginal
S1_6_months	S1_26	26	6_months	no	Vaginal
S1_6_months	S1_27	27	6_months	no	Vaginal
S1_6_months	S1_29	29	6_months	no	Vaginal
S1_6_months	S1_30	30	6_months	no	Vaginal
S1_6_months	S1_31	31	6_months	no	Vaginal
S1_6_months	S1_32	32	6_months	no	Vaginal
S1_6_months	S1_34	34	6_months	no	Vaginal
S2_1_month	S2_6	6	1_month	yes	Vaginal
S2_1_month	S2_7	7	1_month	yes	Vaginal
S2_1_month	S2_8	8	1_month	yes	Vaginal
S2_1_month	S2_9	9	1_month	yes	Vaginal
S2_1_month	S2_10	10	1_month	yes	Vaginal
S2_1_month	S2_11	11	1_month	yes	Vaginal
S2_1_month	S2_12	12	1_month	yes	Vaginal
S2_1_month	S2_13	13	1_month	yes	Vaginal
S2_1_month	S2_14	14	1_month	yes	Vaginal
S2_1_month	S2_15	15	1_month	yes	Vaginal
S2_1_month	S2_16	16	1_month	yes	Vaginal
S2_1_month	S2_17	17	1_month	yes	Vaginal
S2_1_month	S2_18	18	1_month	yes	Vaginal
S2_1_month	S2_19	19	1_month	yes	Vaginal
S2_1_month	S2_20	20	1_month	yes	Vaginal
S2_1_month	S2_21	21	1_month	yes	Vaginal
S2_1_month	S2_22	22	1_month	yes	Vaginal
S2_1_month	S2_23	23	1_month	yes	Vaginal
S2_1_month	S2_24	24	1_month	yes	Vaginal
S2_1_month	S2_25	25	1_month	yes	Vaginal
S2_1_month	S2_26	26	1_month	yes	Vaginal
S2_1_month	S2_27	27	1_month	yes	Vaginal
S2_1_month	S2_28	28	1_month	yes	Vaginal
S2_1_month	S2_29	29	1_month	yes	Vaginal
S2_6_months	S2_154	154	6_months	yes	Vaginal
S2_6_months	S2_155	155	6_months	yes	Vaginal
S2_6_months	S2_156	156	6_months	yes	Vaginal
S2_6_months	S2_157	157	6_months	yes	Vaginal
S2_6_months	S2_158	158	6_months	yes	Vaginal
S2_6_months	S2_159	159	6_months	yes	Vaginal
S2_6_months	S2_160	160	6_months	yes	Vaginal
S2_6_months	S2_161	161	6_months	yes	Vaginal
S2_6_months	S2_162	162	6_months	yes	Vaginal
S2_6_months	S2_163	163	6_months	yes	Vaginal
S2_6_months	S2_164	164	6_months	yes	Vaginal
S2_6_months	S2_165	165	6_months	yes	Vaginal
S2_6_months	S2_166	166	6_months	yes	Vaginal
S2_6_months	S2_167	167	6_months	yes	Vaginal
S2_6_months	S2_168	168	6_months	yes	Vaginal
S2_6_months	S2_169	169	6_months	yes	Vaginal
S2_6_months	S2_170	170	6_months	yes	Vaginal
S2_6_months	S2_171	171	6_months	yes	Vaginal
S2_6_months	S2_172	172	6_months	yes	Vaginal
S2_6_months	S2_173	173	6_months	yes	Vaginal
S2_6_months	S2_175	175	6_months	yes	Vaginal
S2_6_months	S2_176	176	6_months	yes	Vaginal
S2_6_months	S2_177	177	6_months	yes	Vaginal
S2_6_months	S2_178	178	6_months	yes	Vaginal
S3_6_months	S3_1	1	6_months	no	Vaginal
S3_6_months	S3_3	3	6_months	no	Vaginal
S3_6_months	S3_4	4	6_months	no	Vaginal
S3_6_months	S3_5	5	6_months	no	Vaginal
S3_6_months	S3_6	6	6_months	no	Vaginal
S3_6_months	S3_7	7	6_months	no	Vaginal
S3_6_months	S3_8	8	6_months	no	Vaginal
S3_6_months	S3_9	9	6_months	no	Vaginal
S3_6_months	S3_10	10	6_months	no	Vaginal
S3_6_months	S3_11	11	6_months	no	Vaginal
S3_6_months	S3_12	12	6_months	no	Vaginal
S3_6_months	S3_13	13	6_months	no	Vaginal
S3_6_months	S3_14	14	6_months	no	Vaginal
S3_6_months	S3_15	15	6_months	no	Vaginal
S3_6_months	S3_16	16	6_months	no	Vaginal
S3_6_months	S3_19	19	6_months	no	Vaginal
S3_6_months	S3_20	20	6_months	no	Vaginal
S3_6_months	S3_22	22	6_months	no	Vaginal
S3_6_months	S3_23	23	6_months	no	Vaginal
S3_6_months	S3_24	24	6_months	no	Vaginal
S3_6_months	S3_26	26	6_months	no	Vaginal
S3_6_months	S3_27	27	6_months	no	Vaginal
S3_6_months	S3_28	28	6_months	no	Vaginal
S3_6_months	S3_29	29	6_months	no	Vaginal
S3_6_months	S3_30	30	6_months	no	Vaginal
S3_6_months	S3_31	31	6_months	no	Vaginal
S3_6_months	S3_32	32	6_months	no	Vaginal
S3_6_months	S3_33	33	6_months	no	Vaginal
S3_6_months	S3_35	35	6_months	no	Vaginal
S3_6_months	S3_36	36	6_months	no	Vaginal
S3_12_months	S3_172	172	12_months	no	Vaginal
S3_12_months	S3_173	173	12_months	no	Vaginal
S3_12_months	S3_174	174	12_months	no	Vaginal
S3_12_months	S3_175	175	12_months	no	Vaginal
S3_12_months	S3_176	176	12_months	no	Vaginal
S3_12_months	S3_177	177	12_months	no	Vaginal
S3_12_months	S3_178	178	12_months	no	Vaginal
S3_12_months	S3_179	179	12_months	no	Vaginal
S3_12_months	S3_180	180	12_months	no	Vaginal
S3_12_months	S3_181	181	12_months	no	Vaginal
S3_12_months	S3_182	182	12_months	no	Vaginal
S3_12_months	S3_183	183	12_months	no	Vaginal
S3_12_months	S3_184	184	12_months	no	Vaginal
S3_12_months	S3_185	185	12_months	no	Vaginal
S3_12_months	S3_186	186	12_months	no	Vaginal
S3_12_months	S3_187	187	12_months	no	Vaginal
S3_12_months	S3_188	188	12_months	no	Vaginal
S3_12_months	S3_189	189	12_months	no	Vaginal
S3_12_months	S3_192	192	12_months	no	Vaginal
S3_12_months	S3_193	193	12_months	no	Vaginal
S3_12_months	S3_194	194	12_months	no	Vaginal
S3_12_months	S3_195	195	12_months	no	Vaginal
S3_12_months	S3_196	196	12_months	no	Vaginal
S3_12_months	S3_197	197	12_months	no	Vaginal
S3_12_months	S3_198	198	12_months	no	Vaginal
S3_12_months	S3_199	199	12_months	no	Vaginal
S3_12_months	S3_200	200	12_months	no	Vaginal
S3_12_months	S3_201	201	12_months	no	Vaginal
S3_12_months	S3_202	202	12_months	no	Vaginal
S3_12_months	S3_203	203	12_months	no	Vaginal
S4_12_months	S4_1	1	12_months	no	Vaginal
S4_12_months	S4_2	2	12_months	no	Vaginal
S4_12_months	S4_3	3	12_months	no	Vaginal
S4_12_months	S4_4	4	12_months	no	Vaginal
S4_12_months	S4_5	5	12_months	no	Vaginal
S4_12_months	S4_7	7	12_months	no	Vaginal
S4_12_months	S4_9	9	12_months	no	Vaginal
S4_12_months	S4_10	10	12_months	no	Vaginal
S4_12_months	S4_12	12	12_months	no	Vaginal
S4_12_months	S4_13	13	12_months	no	Vaginal
S4_12_months	S4_14	14	12_months	no	Vaginal
S4_12_months	S4_15	15	12_months	no	Vaginal
S4_12_months	S4_16	16	12_months	no	Vaginal
S5_6_months	S5_6	6	6_months	yes	Vaginal
S5_6_months	S5_7	7	6_months	yes	Vaginal
S5_6_months	S5_8	8	6_months	yes	Vaginal
S5_6_months	S5_9	9	6_months	yes	Vaginal
S5_6_months	S5_10	10	6_months	yes	Vaginal
S5_6_months	S5_11	11	6_months	yes	Vaginal
S5_6_months	S5_12	12	6_months	yes	Vaginal
S5_6_months	S5_13	13	6_months	yes	Vaginal
S5_6_months	S5_14	14	6_months	yes	Vaginal
S5_6_months	S5_15	15	6_months	yes	Vaginal
S5_6_months	S5_16	16	6_months	yes	Vaginal
S5_6_months	S5_17	17	6_months	yes	Vaginal
S5_6_months	S5_18	18	6_months	yes	Vaginal
S5_6_months	S5_19	19	6_months	yes	Vaginal
S5_6_months	S5_20	20	6_months	yes	Vaginal
S5_6_months	S5_22	22	6_months	yes	Vaginal
S5_6_months	S5_25	25	6_months	yes	Vaginal
S5_6_months	S5_26	26	6_months	yes	Vaginal
S5_6_months	S5_27	27	6_months	yes	Vaginal
S5_6_months	S5_28	28	6_months	yes	Vaginal
S5_6_months	S5_29	29	6_months	yes	Vaginal
S5_6_months	S5_30	30	6_months	yes	Vaginal
S5_12_months	S5_151	151	12_months	yes	Vaginal
S5_12_months	S5_153	153	12_months	yes	Vaginal
S5_12_months	S5_154	154	12_months	yes	Vaginal
S5_12_months	S5_155	155	12_months	yes	Vaginal
S5_12_months	S5_156	156	12_months	yes	Vaginal
S5_12_months	S5_157	157	12_months	yes	Vaginal
S5_12_months	S5_159	159	12_months	yes	Vaginal
S5_12_months	S5_160	160	12_months	yes	Vaginal
S5_12_months	S5_161	161	12_months	yes	Vaginal
S5_12_months	S5_162	162	12_months	yes	Vaginal
S5_12_months	S5_164	164	12_months	yes	Vaginal
S5_12_months	S5_165	165	12_months	yes	Vaginal
S5_12_months	S5_167	167	12_months	yes	Vaginal
S5_12_months	S5_168	168	12_months	yes	Vaginal
S5_12_months	S5_169	169	12_months	yes	Vaginal
S5_12_months	S5_170	170	12_months	yes	Vaginal
S5_12_months	S5_172	172	12_months	yes	Vaginal
S5_12_months	S5_174	174	12_months	yes	Vaginal
S5_12_months	S5_175	175	12_months	yes	Vaginal
S5_12_months	S5_176	176	12_months	yes	Vaginal
S5_12_months	S5_177	177	12_months	yes	Vaginal
S5_12_months	S5_178	178	12_months	yes	Vaginal
S5_12_months	S5_179	179	12_months	yes	Vaginal
S5_12_months	S5_180	180	12_months	yes	Vaginal
S6_12_months	S6_1	1	12_months	no	Vaginal
S6_12_months	S6_2	2	12_months	no	Vaginal
S6_12_months	S6_4	4	12_months	no	Vaginal
S6_12_months	S6_5	5	12_months	no	Vaginal
S6_12_months	S6_6	6	12_months	no	Vaginal
S6_12_months	S6_7	7	12_months	no	Vaginal
S6_12_months	S6_9	9	12_months	no	Vaginal
S6_12_months	S6_10	10	12_months	no	Vaginal
S6_12_months	S6_11	11	12_months	no	Vaginal
S7_12_months	S7_1	1	12_months	no	Vaginal
S7_12_months	S7_2	2	12_months	no	Vaginal
S7_12_months	S7_3	3	12_months	no	Vaginal
S7_12_months	S7_4	4	12_months	no	Vaginal
S7_12_months	S7_5	5	12_months	no	Vaginal
S7_12_months	S7_6	6	12_months	no	Vaginal
S7_12_months	S7_7	7	12_months	no	Vaginal
S7_12_months	S7_8	8	12_months	no	Vaginal
S7_12_months	S7_9	9	12_months	no	Vaginal
S7_12_months	S7_10	10	12_months	no	Vaginal
S7_12_months	S7_12	12	12_months	no	Vaginal
S7_12_months	S7_13	13	12_months	no	Vaginal
S7_12_months	S7_14	14	12_months	no	Vaginal
S7_12_months	S7_15	15	12_months	no	Vaginal
S7_12_months	S7_16	16	12_months	no	Vaginal
S7_12_months	S7_17	17	12_months	no	Vaginal
S7_12_months	S7_18	18	12_months	no	Vaginal
S7_12_months	S7_19	19	12_months	no	Vaginal
S7_12_months	S7_20	20	12_months	no	Vaginal
S7_12_months	S7_21	21	12_months	no	Vaginal
S7_12_months	S7_22	22	12_months	no	Vaginal
S7_12_months	S7_23	23	12_months	no	Vaginal
S7_12_months	S7_24	24	12_months	no	Vaginal
S7_12_months	S7_25	25	12_months	no	Vaginal
S7_12_months	S7_26	26	12_months	no	Vaginal
S7_12_months	S7_27	27	12_months	no	Vaginal
S7_12_months	S7_28	28	12_months	no	Vaginal
S7_12_months	S7_29	29	12_months	no	Vaginal
S7_12_months	S7_30	30	12_months	no	Vaginal
S8_12_months	S8_1	1	12_months	no	Vaginal
S8_12_months	S8_2	2	12_months	no	Vaginal
S8_12_months	S8_3	3	12_months	no	Vaginal
S8_12_months	S8_4	4	12_months	no	Vaginal
S8_12_months	S8_5	5	12_months	no	Vaginal
S8_12_months	S8_6	6	12_months	no	Vaginal
S8_12_months	S8_8	8	12_months	no	Vaginal
S8_12_months	S8_9	9	12_months	no	Vaginal
S8_12_months	S8_10	10	12_months	no	Vaginal
S8_12_months	S8_11	11	12_months	no	Vaginal
S8_12_months	S8_12	12	12_months	no	Vaginal
S8_12_months	S8_13	13	12_months	no	Vaginal
S8_12_months	S8_14	14	12_months	no	Vaginal
S8_12_months	S8_15	15	12_months	no	Vaginal
S8_12_months	S8_16	16	12_months	no	Vaginal
S8_12_months	S8_17	17	12_months	no	Vaginal
S8_12_months	S8_18	18	12_months	no	Vaginal
S8_12_months	S8_19	19	12_months	no	Vaginal
S8_12_months	S8_20	20	12_months	no	Vaginal
S8_12_months	S8_21	21	12_months	no	Vaginal
S8_12_months	S8_23	23	12_months	no	Vaginal
S8_12_months	S8_24	24	12_months	no	Vaginal
S8_12_months	S8_25	25	12_months	no	Vaginal
S8_12_months	S8_26	26	12_months	no	Vaginal
S8_12_months	S8_27	27	12_months	no	Vaginal
S8_12_months	S8_29	29	12_months	no	Vaginal
S8_12_months	S8_30	30	12_months	no	Vaginal
S9_6_months	S9_1	1	6_months	no	Vaginal
S9_6_months	S9_2	2	6_months	no	Vaginal
S9_6_months	S9_3	3	6_months	no	Vaginal
S9_6_months	S9_4	4	6_months	no	Vaginal
S9_6_months	S9_7	7	6_months	no	Vaginal
S9_6_months	S9_8	8	6_months	no	Vaginal
S9_6_months	S9_9	9	6_months	no	Vaginal
S9_6_months	S9_10	10	6_months	no	Vaginal
S9_6_months	S9_11	11	6_months	no	Vaginal
S9_6_months	S9_14	14	6_months	no	Vaginal
S9_6_months	S9_15	15	6_months	no	Vaginal
S9_6_months	S9_16	16	6_months	no	Vaginal
S9_6_months	S9_17	17	6_months	no	Vaginal
S9_6_months	S9_18	18	6_months	no	Vaginal
S9_6_months	S9_19	19	6_months	no	Vaginal
S9_6_months	S9_20	20	6_months	no	Vaginal
S9_6_months	S9_22	22	6_months	no	Vaginal
S9_6_months	S9_23	23	6_months	no	Vaginal
S9_6_months	S9_24	24	6_months	no	Vaginal
S9_6_months	S9_26	26	6_months	no	Vaginal
S9_6_months	S9_27	27	6_months	no	Vaginal
S9_6_months	S9_30	30	6_months	no	Vaginal
S9_6_months	S9_31	31	6_months	no	Vaginal
S9_6_months	S9_32	32	6_months	no	Vaginal
S9_6_months	S9_33	33	6_months	no	Vaginal
S9_6_months	S9_34	34	6_months	no	Vaginal
S9_6_months	S9_35	35	6_months	no	Vaginal
S9_6_months	S9_37	37	6_months	no	Vaginal
S9_6_months	S9_39	39	6_months	no	Vaginal
S9_6_months	S9_40	40	6_months	no	Vaginal
S9_12_months	S9_182	182	12_months	no	Vaginal
S9_12_months	S9_183	183	12_months	no	Vaginal
S9_12_months	S9_184	184	12_months	no	Vaginal
S9_12_months	S9_185	185	12_months	no	Vaginal
S9_12_months	S9_186	186	12_months	no	Vaginal
S9_12_months	S9_190	190	12_months	no	Vaginal
S9_12_months	S9_191	191	12_months	no	Vaginal
S9_12_months	S9_192	192	12_months	no	Vaginal
S9_12_months	S9_193	193	12_months	no	Vaginal
S9_12_months	S9_194	194	12_months	no	Vaginal
S9_12_months	S9_195	195	12_months	no	Vaginal
S9_12_months	S9_196	196	12_months	no	Vaginal
S9_12_months	S9_198	198	12_months	no	Vaginal
S9_12_months	S9_199	199	12_months	no	Vaginal
S9_12_months	S9_200	200	12_months	no	Vaginal
S9_12_months	S9_201	201	12_months	no	Vaginal
S9_12_months	S9_202	202	12_months	no	Vaginal
S9_12_months	S9_203	203	12_months	no	Vaginal
S9_12_months	S9_204	204	12_months	no	Vaginal
S9_12_months	S9_205	205	12_months	no	Vaginal
S9_12_months	S9_206	206	12_months	no	Vaginal
S9_12_months	S9_207	207	12_months	no	Vaginal
S9_12_months	S9_208	208	12_months	no	Vaginal
S9_12_months	S9_209	209	12_months	no	Vaginal
S9_12_months	S9_210	210	12_months	no	Vaginal
S9_12_months	S9_211	211	12_months	no	Vaginal
S9_12_months	S9_212	212	12_months	no	Vaginal
S9_12_months	S9_213	213	12_months	no	Vaginal
S9_12_months	S9_214	214	12_months	no	Vaginal
S10_6_months	S10_1	1	6_months	yes	Cesarean
S10_6_months	S10_2	2	6_months	yes	Cesarean
S10_6_months	S10_3	3	6_months	yes	Cesarean
S10_6_months	S10_4	4	6_months	yes	Cesarean
S10_6_months	S10_5	5	6_months	yes	Cesarean
S10_6_months	S10_6	6	6_months	yes	Cesarean
S10_6_months	S10_7	7	6_months	yes	Cesarean
S10_6_months	S10_8	8	6_months	yes	Cesarean
S10_6_months	S10_9	9	6_months	yes	Cesarean
S10_6_months	S10_10	10	6_months	yes	Cesarean
S10_6_months	S10_11	11	6_months	yes	Cesarean
S10_6_months	S10_12	12	6_months	yes	Cesarean
S10_6_months	S10_13	13	6_months	yes	Cesarean
S10_6_months	S10_14	14	6_months	yes	Cesarean
S10_6_months	S10_15	15	6_months	yes	Cesarean
S10_6_months	S10_16	16	6_months	yes	Cesarean
S10_6_months	S10_17	17	6_months	yes	Cesarean
S10_6_months	S10_18	18	6_months	yes	Cesarean
S11_12_months	S11_1	1	12_months	no	Vaginal
S11_12_months	S11_2	2	12_months	no	Vaginal
S11_12_months	S11_3	3	12_months	no	Vaginal
S11_12_months	S11_4	4	12_months	no	Vaginal
S11_12_months	S11_5	5	12_months	no	Vaginal
S11_12_months	S11_6	6	12_months	no	Vaginal
S11_12_months	S11_7	7	12_months	no	Vaginal
S11_12_months	S11_8	8	12_months	no	Vaginal
S11_12_months	S11_9	9	12_months	no	Vaginal
S11_12_months	S11_10	10	12_months	no	Vaginal
S11_12_months	S11_11	11	12_months	no	Vaginal
S11_12_months	S11_12	12	12_months	no	Vaginal
S11_12_months	S11_13	13	12_months	no	Vaginal
S11_12_months	S11_14	14	12_months	no	Vaginal
S11_12_months	S11_15	15	12_months	no	Vaginal
S11_12_months	S11_16	16	12_months	no	Vaginal
S11_12_months	S11_17	17	12_months	no	Vaginal
S11_12_months	S11_18	18	12_months	no	Vaginal
S11_12_months	S11_19	19	12_months	no	Vaginal
S11_12_months	S11_20	20	12_months	no	Vaginal
S11_12_months	S11_21	21	12_months	no	Vaginal
S11_12_months	S11_22	22	12_months	no	Vaginal
S11_12_months	S11_23	23	12_months	no	Vaginal
S11_12_months	S11_24	24	12_months	no	Vaginal
S11_12_months	S11_25	25	12_months	no	Vaginal
S11_12_months	S11_26	26	12_months	no	Vaginal
S11_12_months	S11_28	28	12_months	no	Vaginal
S11_12_months	S11_29	29	12_months	no	Vaginal
S11_12_months	S11_30	30	12_months	no	Vaginal
S12_6_months	S12_1	1	6_months	no	Cesarean
S12_6_months	S12_2	2	6_months	no	Cesarean
S12_6_months	S12_3	3	6_months	no	Cesarean
S12_6_months	S12_4	4	6_months	no	Cesarean
S12_6_months	S12_5	5	6_months	no	Cesarean
S12_6_months	S12_6	6	6_months	no	Cesarean
S12_6_months	S12_7	7	6_months	no	Cesarean
S12_6_months	S12_8	8	6_months	no	Cesarean
S12_6_months	S12_9	9	6_months	no	Cesarean
S12_6_months	S12_10	10	6_months	no	Cesarean
S12_6_months	S12_11	11	6_months	no	Cesarean
S12_6_months	S12_12	12	6_months	no	Cesarean
S12_6_months	S12_13	13	6_months	no	Cesarean
S12_6_months	S12_14	14	6_months	no	Cesarean
S12_6_months	S12_15	15	6_months	no	Cesarean
S12_6_months	S12_17	17	6_months	no	Cesarean
S12_6_months	S12_18	18	6_months	no	Cesarean
S12_6_months	S12_19	19	6_months	no	Cesarean
S12_6_months	S12_20	20	6_months	no	Cesarean
S12_6_months	S12_21	21	6_months	no	Cesarean
S12_6_months	S12_22	22	6_months	no	Cesarean
S12_6_months	S12_23	23	6_months	no	Cesarean
S12_6_months	S12_24	24	6_months	no	Cesarean
S12_6_months	S12_25	25	6_months	no	Cesarean
S12_6_months	S12_26	26	6_months	no	Cesarean
S12_6_months	S12_27	27	6_months	no	Cesarean
S12_6_months	S12_28	28	6_months	no	Cesarean
S12_6_months	S12_29	29	6_months	no	Cesarean
S12_6_months	S12_30	30	6_months	no	Cesarean
S12_6_months	S12_31	31	6_months	no	Cesarean
S12_12_months	S12_165	165	12_months	no	Cesarean
S12_12_months	S12_166	166	12_months	no	Cesarean
S12_12_months	S12_167	167	12_months	no	Cesarean
S12_12_months	S12_168	168	12_months	no	Cesarean
S12_12_months	S12_169	169	12_months	no	Cesarean
S12_12_months	S12_170	170	12_months	no	Cesarean
S12_12_months	S12_171	171	12_months	no	Cesarean
S12_12_months	S12_172	172	12_months	no	Cesarean
S12_12_months	S12_173	173	12_months	no	Cesarean
S12_12_months	S12_174	174	12_months	no	Cesarean
S12_12_months	S12_175	175	12_months	no	Cesarean
S12_12_months	S12_176	176	12_months	no	Cesarean
S12_12_months	S12_177	177	12_months	no	Cesarean
S12_12_months	S12_178	178	12_months	no	Cesarean
S12_12_months	S12_179	179	12_months	no	Cesarean
S12_12_months	S12_180	180	12_months	no	Cesarean
S12_12_months	S12_181	181	12_months	no	Cesarean
S12_12_months	S12_182	182	12_months	no	Cesarean
S12_12_months	S12_183	183	12_months	no	Cesarean
S12_12_months	S12_184	184	12_months	no	Cesarean
S12_12_months	S12_185	185	12_months	no	Cesarean
S12_12_months	S12_186	186	12_months	no	Cesarean
S12_12_months	S12_187	187	12_months	no	Cesarean
S12_12_months	S12_188	188	12_months	no	Cesarean
S12_12_months	S12_189	189	12_months	no	Cesarean
S12_12_months	S12_190	190	12_months	no	Cesarean
S12_12_months	S12_191	191	12_months	no	Cesarean
S12_12_months	S12_192	192	12_months	no	Cesarean
S12_12_months	S12_193	193	12_months	no	Cesarean
S12_12_months	S12_194	194	12_months	no	Cesarean
S13_12_months	S13_1	1	12_months	yes	Cesarean
S13_12_months	S13_3	3	12_months	yes	Cesarean
S13_12_months	S13_5	5	12_months	yes	Cesarean
S13_12_months	S13_7	7	12_months	yes	Cesarean
S13_12_months	S13_8	8	12_months	yes	Cesarean
S13_12_months	S13_9	9	12_months	yes	Cesarean
S13_12_months	S13_11	11	12_months	yes	Cesarean
S13_12_months	S13_12	12	12_months	yes	Cesarean
S13_12_months	S13_13	13	12_months	yes	Cesarean
S13_12_months	S13_14	14	12_months	yes	Cesarean
S13_12_months	S13_16	16	12_months	yes	Cesarean
S13_12_months	S13_17	17	12_months	yes	Cesarean
S13_12_months	S13_18	18	12_months	yes	Cesarean
S13_12_months	S13_19	19	12_months	yes	Cesarean
S13_12_months	S13_20	20	12_months	yes	Cesarean
S13_12_months	S13_22	22	12_months	yes	Cesarean
S13_12_months	S13_25	25	12_months	yes	Cesarean
S13_12_months	S13_26	26	12_months	yes	Cesarean
S13_12_months	S13_28	28	12_months	yes	Cesarean
S13_12_months	S13_29	29	12_months	yes	Cesarean
S14_12_months	S14_1	1	12_months	no	Vaginal
S14_12_months	S14_2	2	12_months	no	Vaginal
S14_12_months	S14_3	3	12_months	no	Vaginal
S14_12_months	S14_4	4	12_months	no	Vaginal
S14_12_months	S14_5	5	12_months	no	Vaginal
S14_12_months	S14_6	6	12_months	no	Vaginal
S14_12_months	S14_9	9	12_months	no	Vaginal
S14_12_months	S14_10	10	12_months	no	Vaginal
S14_12_months	S14_11	11	12_months	no	Vaginal
S14_12_months	S14_12	12	12_months	no	Vaginal
S14_12_months	S14_13	13	12_months	no	Vaginal
S14_12_months	S14_14	14	12_months	no	Vaginal
S14_12_months	S14_15	15	12_months	no	Vaginal
S14_12_months	S14_16	16	12_months	no	Vaginal
S14_12_months	S14_17	17	12_months	no	Vaginal
S14_12_months	S14_18	18	12_months	no	Vaginal
S14_12_months	S14_19	19	12_months	no	Vaginal
S14_12_months	S14_20	20	12_months	no	Vaginal
S14_12_months	S14_21	21	12_months	no	Vaginal
S14_12_months	S14_22	22	12_months	no	Vaginal
S14_12_months	S14_23	23	12_months	no	Vaginal
S14_12_months	S14_24	24	12_months	no	Vaginal
S14_12_months	S14_25	25	12_months	no	Vaginal
S14_12_months	S14_26	26	12_months	no	Vaginal
S14_12_months	S14_27	27	12_months	no	Vaginal
S14_12_months	S14_28	28	12_months	no	Vaginal
S14_12_months	S14_29	29	12_months	no	Vaginal
S14_12_months	S14_30	30	12_months	no	Vaginal
S14_12_months	S14_31	31	12_months	no	Vaginal
S14_12_months	S14_32	32	12_months	no	Vaginal
S15_6_months	S15_1	1	6_months	no	Vaginal
S15_6_months	S15_2	2	6_months	no	Vaginal
S15_6_months	S15_3	3	6_months	no	Vaginal
S15_6_months	S15_4	4	6_months	no	Vaginal
S15_6_months	S15_5	5	6_months	no	Vaginal
S15_6_months	S15_6	6	6_months	no	Vaginal
S15_6_months	S15_7	7	6_months	no	Vaginal
S15_6_months	S15_8	8	6_months	no	Vaginal
S15_6_months	S15_9	9	6_months	no	Vaginal
S15_6_months	S15_10	10	6_months	no	Vaginal
S15_6_months	S15_11	11	6_months	no	Vaginal
S15_6_months	S15_12	12	6_months	no	Vaginal
S15_6_months	S15_13	13	6_months	no	Vaginal
S15_6_months	S15_14	14	6_months	no	Vaginal
S15_6_months	S15_15	15	6_months	no	Vaginal
S15_6_months	S15_16	16	6_months	no	Vaginal
S15_6_months	S15_18	18	6_months	no	Vaginal
S15_6_months	S15_19	19	6_months	no	Vaginal
S15_6_months	S15_20	20	6_months	no	Vaginal
S15_6_months	S15_21	21	6_months	no	Vaginal
S15_6_months	S15_22	22	6_months	no	Vaginal
S15_6_months	S15_23	23	6_months	no	Vaginal
S15_6_months	S15_24	24	6_months	no	Vaginal
S15_6_months	S15_25	25	6_months	no	Vaginal
S15_6_months	S15_26	26	6_months	no	Vaginal
S15_6_months	S15_27	27	6_months	no	Vaginal
S15_6_months	S15_28	28	6_months	no	Vaginal
S15_6_months	S15_29	29	6_months	no	Vaginal
S15_6_months	S15_30	30	6_months	no	Vaginal
S15_6_months	S15_31	31	6_months	no	Vaginal
S15_12_months	S15_184	184	12_months	no	Vaginal
S15_12_months	S15_185	185	12_months	no	Vaginal
S15_12_months	S15_186	186	12_months	no	Vaginal
S15_12_months	S15_187	187	12_months	no	Vaginal
S15_12_months	S15_188	188	12_months	no	Vaginal
S15_12_months	S15_189	189	12_months	no	Vaginal
S15_12_months	S15_190	190	12_months	no	Vaginal
S15_12_months	S15_191	191	12_months	no	Vaginal
S15_12_months	S15_192	192	12_months	no	Vaginal
S15_12_months	S15_193	193	12_months	no	Vaginal
S15_12_months	S15_194	194	12_months	no	Vaginal
S15_12_months	S15_195	195	12_months	no	Vaginal
S15_12_months	S15_196	196	12_months	no	Vaginal
S15_12_months	S15_197	197	12_months	no	Vaginal
S15_12_months	S15_198	198	12_months	no	Vaginal
S15_12_months	S15_199	199	12_months	no	Vaginal
S15_12_months	S15_200	200	12_months	no	Vaginal
S15_12_months	S15_201	201	12_months	no	Vaginal
S15_12_months	S15_202	202	12_months	no	Vaginal
S15_12_months	S15_203	203	12_months	no	Vaginal
S15_12_months	S15_204	204	12_months	no	Vaginal
S15_12_months	S15_205	205	12_months	no	Vaginal
S15_12_months	S15_206	206	12_months	no	Vaginal
S15_12_months	S15_207	207	12_months	no	Vaginal
S15_12_months	S15_208	208	12_months	no	Vaginal
S15_12_months	S15_209	209	12_months	no	Vaginal
S15_12_months	S15_210	210	12_months	no	Vaginal
S15_12_months	S15_211	211	12_months	no	Vaginal
S15_12_months	S15_212	212	12_months	no	Vaginal
S15_12_months	S15_213	213	12_months	no	Vaginal
S16_6_months	S16_1	1	6_months	no	Vaginal
S16_6_months	S16_2	2	6_months	no	Vaginal
S16_6_months	S16_3	3	6_months	no	Vaginal
S16_6_months	S16_4	4	6_months	no	Vaginal
S16_6_months	S16_5	5	6_months	no	Vaginal
S16_6_months	S16_7	7	6_months	no	Vaginal
S16_6_months	S16_9	9	6_months	no	Vaginal
S16_6_months	S16_10	10	6_months	no	Vaginal
S16_6_months	S16_11	11	6_months	no	Vaginal
S16_6_months	S16_13	13	6_months	no	Vaginal
S16_6_months	S16_14	14	6_months	no	Vaginal
S16_6_months	S16_15	15	6_months	no	Vaginal
S16_6_months	S16_16	16	6_months	no	Vaginal
S16_6_months	S16_17	17	6_months	no	Vaginal
S16_6_months	S16_18	18	6_months	no	Vaginal
S16_6_months	S16_19	19	6_months	no	Vaginal
S16_6_months	S16_21	21	6_months	no	Vaginal
S16_6_months	S16_22	22	6_months	no	Vaginal
S16_6_months	S16_23	23	6_months	no	Vaginal
S16_6_months	S16_24	24	6_months	no	Vaginal
S16_6_months	S16_25	25	6_months	no	Vaginal
S16_6_months	S16_27	27	6_months	no	Vaginal
S16_6_months	S16_29	29	6_months	no	Vaginal
S16_6_months	S16_30	30	6_months	no	Vaginal
S16_6_months	S16_31	31	6_months	no	Vaginal
S16_6_months	S16_33	33	6_months	no	Vaginal
S16_6_months	S16_34	34	6_months	no	Vaginal
S16_6_months	S16_35	35	6_months	no	Vaginal
S17_6_months	S17_1	1	6_months	no	Vaginal
S17_6_months	S17_2	2	6_months	no	Vaginal
S17_6_months	S17_3	3	6_months	no	Vaginal
S17_6_months	S17_4	4	6_months	no	Vaginal
S17_6_months	S17_6	6	6_months	no	Vaginal
S17_6_months	S17_7	7	6_months	no	Vaginal
S17_6_months	S17_8	8	6_months	no	Vaginal
S17_6_months	S17_9	9	6_months	no	Vaginal
S17_6_months	S17_10	10	6_months	no	Vaginal
S17_6_months	S17_11	11	6_months	no	Vaginal
S17_6_months	S17_12	12	6_months	no	Vaginal
S17_6_months	S17_13	13	6_months	no	Vaginal
S17_6_months	S17_14	14	6_months	no	Vaginal
S17_6_months	S17_15	15	6_months	no	Vaginal
S17_6_months	S17_16	16	6_months	no	Vaginal
S17_6_months	S17_17	17	6_months	no	Vaginal
S17_6_months	S17_18	18	6_months	no	Vaginal
S17_6_months	S17_19	19	6_months	no	Vaginal
S18_6_months	S18_1	1	6_months	no	Vaginal
S18_6_months	S18_3	3	6_months	no	Vaginal
S18_6_months	S18_4	4	6_months	no	Vaginal
S18_6_months	S18_5	5	6_months	no	Vaginal
S18_6_months	S18_7	7	6_months	no	Vaginal
S18_6_months	S18_9	9	6_months	no	Vaginal
S18_6_months	S18_10	10	6_months	no	Vaginal
S18_6_months	S18_14	14	6_months	no	Vaginal
S18_6_months	S18_15	15	6_months	no	Vaginal
S18_6_months	S18_16	16	6_months	no	Vaginal
S18_6_months	S18_17	17	6_months	no	Vaginal
S18_6_months	S18_21	21	6_months	no	Vaginal
S18_6_months	S18_22	22	6_months	no	Vaginal
S18_6_months	S18_26	26	6_months	no	Vaginal
S18_6_months	S18_27	27	6_months	no	Vaginal
S18_6_months	S18_28	28	6_months	no	Vaginal
S18_6_months	S18_29	29	6_months	no	Vaginal
S19_6_months	S19_1	1	6_months	no	Vaginal
S19_6_months	S19_2	2	6_months	no	Vaginal
S19_6_months	S19_3	3	6_months	no	Vaginal
S19_6_months	S19_4	4	6_months	no	Vaginal
S19_6_months	S19_5	5	6_months	no	Vaginal
S19_6_months	S19_9	9	6_months	no	Vaginal
S19_6_months	S19_10	10	6_months	no	Vaginal
S19_6_months	S19_11	11	6_months	no	Vaginal
S19_6_months	S19_13	13	6_months	no	Vaginal
S19_6_months	S19_15	15	6_months	no	Vaginal
S19_6_months	S19_16	16	6_months	no	Vaginal
S19_6_months	S19_18	18	6_months	no	Vaginal
S19_6_months	S19_20	20	6_months	no	Vaginal
S19_6_months	S19_23	23	6_months	no	Vaginal
S19_6_months	S19_25	25	6_months	no	Vaginal
S19_6_months	S19_26	26	6_months	no	Vaginal
S19_6_months	S19_27	27	6_months	no	Vaginal
S19_6_months	S19_29	29	6_months	no	Vaginal
S19_6_months	S19_30	30	6_months	no	Vaginal
S19_6_months	S19_31	31	6_months	no	Vaginal
S19_6_months	S19_32	32	6_months	no	Vaginal
S19_6_months	S19_33	33	6_months	no	Vaginal
S19_6_months	S19_34	34	6_months	no	Vaginal
S19_6_months	S19_35	35	6_months	no	Vaginal
S19_6_months	S19_36	36	6_months	no	Vaginal
S19_6_months	S19_37	37	6_months	no	Vaginal
S19_6_months	S19_38	38	6_months	no	Vaginal
S19_6_months	S19_39	39	6_months	no	Vaginal
S19_6_months	S19_40	40	6_months	no	Vaginal
S19_6_months	S19_41	41	6_months	no	Vaginal
S19_12_months	S19_178	178	12_months	no	Vaginal
S19_12_months	S19_179	179	12_months	no	Vaginal
S19_12_months	S19_180	180	12_months	no	Vaginal
S19_12_months	S19_181	181	12_months	no	Vaginal
S19_12_months	S19_182	182	12_months	no	Vaginal
S19_12_months	S19_183	183	12_months	no	Vaginal
S19_12_months	S19_184	184	12_months	no	Vaginal
S19_12_months	S19_185	185	12_months	no	Vaginal
S19_12_months	S19_186	186	12_months	no	Vaginal
S19_12_months	S19_187	187	12_months	no	Vaginal
S19_12_months	S19_188	188	12_months	no	Vaginal
S19_12_months	S19_189	189	12_months	no	Vaginal
S19_12_months	S19_190	190	12_months	no	Vaginal
S19_12_months	S19_191	191	12_months	no	Vaginal
S19_12_months	S19_192	192	12_months	no	Vaginal
S19_12_months	S19_194	194	12_months	no	Vaginal
S19_12_months	S19_195	195	12_months	no	Vaginal
S19_12_months	S19_196	196	12_months	no	Vaginal
S19_12_months	S19_197	197	12_months	no	Vaginal
S19_12_months	S19_198	198	12_months	no	Vaginal
S20_6_months	S20_1	1	6_months	no	Cesarean
S20_6_months	S20_2	2	6_months	no	Cesarean
S20_6_months	S20_4	4	6_months	no	Cesarean
S20_6_months	S20_5	5	6_months	no	Cesarean
S20_6_months	S20_6	6	6_months	no	Cesarean
S20_6_months	S20_7	7	6_months	no	Cesarean
S20_6_months	S20_13	13	6_months	no	Cesarean
S20_6_months	S20_15	15	6_months	no	Cesarean
S20_6_months	S20_17	17	6_months	no	Cesarean
S20_6_months	S20_18	18	6_months	no	Cesarean
S21_12_months	S21_1	1	12_months	no	Vaginal
S21_12_months	S21_2	2	12_months	no	Vaginal
S21_12_months	S21_3	3	12_months	no	Vaginal
S21_12_months	S21_4	4	12_months	no	Vaginal
S21_12_months	S21_6	6	12_months	no	Vaginal
S21_12_months	S21_7	7	12_months	no	Vaginal
S21_12_months	S21_8	8	12_months	no	Vaginal
S21_12_months	S21_9	9	12_months	no	Vaginal
S21_12_months	S21_10	10	12_months	no	Vaginal
S21_12_months	S21_11	11	12_months	no	Vaginal
S21_12_months	S21_12	12	12_months	no	Vaginal
S21_12_months	S21_13	13	12_months	no	Vaginal
S21_12_months	S21_14	14	12_months	no	Vaginal
S21_12_months	S21_15	15	12_months	no	Vaginal
S21_12_months	S21_16	16	12_months	no	Vaginal
S21_12_months	S21_17	17	12_months	no	Vaginal
S21_12_months	S21_18	18	12_months	no	Vaginal
S21_12_months	S21_19	19	12_months	no	Vaginal
S21_12_months	S21_20	20	12_months	no	Vaginal
S21_12_months	S21_21	21	12_months	no	Vaginal
S21_12_months	S21_22	22	12_months	no	Vaginal
S21_12_months	S21_23	23	12_months	no	Vaginal
S21_12_months	S21_24	24	12_months	no	Vaginal
S21_12_months	S21_25	25	12_months	no	Vaginal
S21_12_months	S21_26	26	12_months	no	Vaginal
S21_12_months	S21_27	27	12_months	no	Vaginal
S21_12_months	S21_28	28	12_months	no	Vaginal
S21_12_months	S21_29	29	12_months	no	Vaginal
S21_12_months	S21_30	30	12_months	no	Vaginal
S22_12_months	S22_1	1	12_months	no	Vaginal
S22_12_months	S22_2	2	12_months	no	Vaginal
S22_12_months	S22_3	3	12_months	no	Vaginal
S22_12_months	S22_4	4	12_months	no	Vaginal
S22_12_months	S22_5	5	12_months	no	Vaginal
S22_12_months	S22_6	6	12_months	no	Vaginal
S22_12_months	S22_7	7	12_months	no	Vaginal
S22_12_months	S22_8	8	12_months	no	Vaginal
S22_12_months	S22_9	9	12_months	no	Vaginal
S22_12_months	S22_10	10	12_months	no	Vaginal
S22_12_months	S22_11	11	12_months	no	Vaginal
S22_12_months	S22_12	12	12_months	no	Vaginal
S22_12_months	S22_13	13	12_months	no	Vaginal
S22_12_months	S22_14	14	12_months	no	Vaginal
S22_12_months	S22_15	15	12_months	no	Vaginal
S22_12_months	S22_17	17	12_months	no	Vaginal
S22_12_months	S22_18	18	12_months	no	Vaginal
S22_12_months	S22_19	19	12_months	no	Vaginal
S22_12_months	S22_21	21	12_months	no	Vaginal
S22_12_months	S22_22	22	12_months	no	Vaginal
S22_12_months	S22_24	24	12_months	no	Vaginal
S22_12_months	S22_25	25	12_months	no	Vaginal
S22_12_months	S22_26	26	12_months	no	Vaginal
S22_12_months	S22_27	27	12_months	no	Vaginal
S22_12_months	S22_28	28	12_months	no	Vaginal
S22_12_months	S22_30	30	12_months	no	Vaginal
S22_12_months	S22_31	31	12_months	no	Vaginal
S22_12_months	S22_33	33	12_months	no	Vaginal
S23_12_months	S23_1	1	12_months	no	Vaginal
S23_12_months	S23_2	2	12_months	no	Vaginal
S23_12_months	S23_3	3	12_months	no	Vaginal
S23_12_months	S23_4	4	12_months	no	Vaginal
S23_12_months	S23_6	6	12_months	no	Vaginal
S23_12_months	S23_7	7	12_months	no	Vaginal
S23_12_months	S23_8	8	12_months	no	Vaginal
S23_12_months	S23_9	9	12_months	no	Vaginal
S23_12_months	S23_10	10	12_months	no	Vaginal
S23_12_months	S23_11	11	12_months	no	Vaginal
S23_12_months	S23_12	12	12_months	no	Vaginal
S23_12_months	S23_13	13	12_months	no	Vaginal
S23_12_months	S23_14	14	12_months	no	Vaginal
S23_12_months	S23_15	15	12_months	no	Vaginal
S23_12_months	S23_16	16	12_months	no	Vaginal
S23_12_months	S23_17	17	12_months	no	Vaginal
S23_12_months	S23_18	18	12_months	no	Vaginal
S23_12_months	S23_19	19	12_months	no	Vaginal
S23_12_months	S23_20	20	12_months	no	Vaginal
S23_12_months	S23_21	21	12_months	no	Vaginal
S23_12_months	S23_22	22	12_months	no	Vaginal
S23_12_months	S23_23	23	12_months	no	Vaginal
S23_12_months	S23_24	24	12_months	no	Vaginal
S23_12_months	S23_25	25	12_months	no	Vaginal
S23_12_months	S23_26	26	12_months	no	Vaginal
S23_12_months	S23_27	27	12_months	no	Vaginal
S23_12_months	S23_29	29	12_months	no	Vaginal
S23_12_months	S23_30	30	12_months	no	Vaginal
S23_12_months	S23_31	31	12_months	no	Vaginal
S24_12_months	S24_8	8	12_months	yes	Vaginal
S24_12_months	S24_9	9	12_months	yes	Vaginal
S24_12_months	S24_10	10	12_months	yes	Vaginal
S24_12_months	S24_11	11	12_months	yes	Vaginal
S24_12_months	S24_12	12	12_months	yes	Vaginal
S24_12_months	S24_13	13	12_months	yes	Vaginal
S24_12_months	S24_14	14	12_months	yes	Vaginal
S24_12_months	S24_15	15	12_months	yes	Vaginal
S24_12_months	S24_16	16	12_months	yes	Vaginal
S24_12_months	S24_17	17	12_months	yes	Vaginal
S24_12_months	S24_18	18	12_months	yes	Vaginal
S24_12_months	S24_19	19	12_months	yes	Vaginal
S24_12_months	S24_20	20	12_months	yes	Vaginal
S24_12_months	S24_21	21	12_months	yes	Vaginal
S24_12_months	S24_22	22	12_months	yes	Vaginal
S24_12_months	S24_23	23	12_months	yes	Vaginal
S24_12_months	S24_24	24	12_months	yes	Vaginal
S24_12_months	S24_25	25	12_months	yes	Vaginal
S24_12_months	S24_26	26	12_months	yes	Vaginal
S24_12_months	S24_27	27	12_months	yes	Vaginal
S24_12_months	S24_28	28	12_months	yes	Vaginal
S24_12_months	S24_29	29	12_months	yes	Vaginal
S24_12_months	S24_30	30	12_months	yes	Vaginal
S25_12_months	S25_1	1	12_months	yes	Vaginal
S25_12_months	S25_2	2	12_months	yes	Vaginal
S25_12_months	S25_3	3	12_months	yes	Vaginal
S25_12_months	S25_4	4	12_months	yes	Vaginal
S25_12_months	S25_5	5	12_months	yes	Vaginal
S25_12_months	S25_7	7	12_months	yes	Vaginal
S25_12_months	S25_8	8	12_months	yes	Vaginal
S25_12_months	S25_10	10	12_months	yes	Vaginal
S25_12_months	S25_11	11	12_months	yes	Vaginal
S25_12_months	S25_12	12	12_months	yes	Vaginal
S25_12_months	S25_13	13	12_months	yes	Vaginal
S25_12_months	S25_14	14	12_months	yes	Vaginal
S25_12_months	S25_15	15	12_months	yes	Vaginal
S25_12_months	S25_16	16	12_months	yes	Vaginal
S25_12_months	S25_17	17	12_months	yes	Vaginal
S25_12_months	S25_18	18	12_months	yes	Vaginal
S25_12_months	S25_19	19	12_months	yes	Vaginal
S25_12_months	S25_20	20	12_months	yes	Vaginal
S25_12_months	S25_21	21	12_months	yes	Vaginal
S25_12_months	S25_23	23	12_months	yes	Vaginal
S25_12_months	S25_24	24	12_months	yes	Vaginal
S25_12_months	S25_25	25	12_months	yes	Vaginal
S25_12_months	S25_26	26	12_months	yes	Vaginal
S26_6_months	S26_1	1	6_months	no	Vaginal
S26_6_months	S26_2	2	6_months	no	Vaginal
S26_6_months	S26_3	3	6_months	no	Vaginal
S26_6_months	S26_4	4	6_months	no	Vaginal
S26_6_months	S26_5	5	6_months	no	Vaginal
S26_6_months	S26_6	6	6_months	no	Vaginal
S26_6_months	S26_7	7	6_months	no	Vaginal
S26_6_months	S26_8	8	6_months	no	Vaginal
S26_6_months	S26_9	9	6_months	no	Vaginal
S26_6_months	S26_10	10	6_months	no	Vaginal
S26_6_months	S26_11	11	6_months	no	Vaginal
S26_6_months	S26_12	12	6_months	no	Vaginal
S26_6_months	S26_13	13	6_months	no	Vaginal
S26_6_months	S26_14	14	6_months	no	Vaginal
S26_6_months	S26_15	15	6_months	no	Vaginal
S26_6_months	S26_16	16	6_months	no	Vaginal
S26_6_months	S26_17	17	6_months	no	Vaginal
S26_6_months	S26_18	18	6_months	no	Vaginal
S26_6_months	S26_19	19	6_months	no	Vaginal
S26_6_months	S26_20	20	6_months	no	Vaginal
S26_6_months	S26_21	21	6_months	no	Vaginal
S26_6_months	S26_22	22	6_months	no	Vaginal
S26_6_months	S26_23	23	6_months	no	Vaginal
S26_6_months	S26_24	24	6_months	no	Vaginal
S26_6_months	S26_25	25	6_months	no	Vaginal
S26_6_months	S26_26	26	6_months	no	Vaginal
S26_6_months	S26_27	27	6_months	no	Vaginal
S26_6_months	S26_28	28	6_months	no	Vaginal
S26_6_months	S26_29	29	6_months	no	Vaginal
S26_6_months	S26_30	30	6_months	no	Vaginal
S26_12_months	S26_184	184	12_months	no	Vaginal
S26_12_months	S26_185	185	12_months	no	Vaginal
S26_12_months	S26_186	186	12_months	no	Vaginal
S26_12_months	S26_187	187	12_months	no	Vaginal
S26_12_months	S26_188	188	12_months	no	Vaginal
S26_12_months	S26_189	189	12_months	no	Vaginal
S26_12_months	S26_190	190	12_months	no	Vaginal
S26_12_months	S26_191	191	12_months	no	Vaginal
S26_12_months	S26_192	192	12_months	no	Vaginal
S26_12_months	S26_193	193	12_months	no	Vaginal
S26_12_months	S26_194	194	12_months	no	Vaginal
S26_12_months	S26_195	195	12_months	no	Vaginal
S26_12_months	S26_196	196	12_months	no	Vaginal
S26_12_months	S26_197	197	12_months	no	Vaginal
S26_12_months	S26_198	198	12_months	no	Vaginal
S26_12_months	S26_199	199	12_months	no	Vaginal
S26_12_months	S26_200	200	12_months	no	Vaginal
S26_12_months	S26_201	201	12_months	no	Vaginal
S26_12_months	S26_202	202	12_months	no	Vaginal
S26_12_months	S26_203	203	12_months	no	Vaginal
S26_12_months	S26_204	204	12_months	no	Vaginal
S26_12_months	S26_205	205	12_months	no	Vaginal
S26_12_months	S26_206	206	12_months	no	Vaginal
S26_12_months	S26_207	207	12_months	no	Vaginal
S26_12_months	S26_208	208	12_months	no	Vaginal
S26_12_months	S26_209	209	12_months	no	Vaginal
S26_12_months	S26_210	210	12_months	no	Vaginal
S26_12_months	S26_211	211	12_months	no	Vaginal
S26_12_months	S26_212	212	12_months	no	Vaginal
S26_12_months	S26_213	213	12_months	no	Vaginal
S27_12_months	S27_1	1	12_months	yes	Cesarean
S27_12_months	S27_2	2	12_months	yes	Cesarean
S27_12_months	S27_3	3	12_months	yes	Cesarean
S27_12_months	S27_4	4	12_months	yes	Cesarean
S27_12_months	S27_5	5	12_months	yes	Cesarean
S27_12_months	S27_6	6	12_months	yes	Cesarean
S27_12_months	S27_7	7	12_months	yes	Cesarean
S27_12_months	S27_8	8	12_months	yes	Cesarean
S27_12_months	S27_9	9	12_months	yes	Cesarean
S27_12_months	S27_10	10	12_months	yes	Cesarean
S27_12_months	S27_11	11	12_months	yes	Cesarean
S27_12_months	S27_12	12	12_months	yes	Cesarean
S27_12_months	S27_13	13	12_months	yes	Cesarean
S27_12_months	S27_14	14	12_months	yes	Cesarean
S27_12_months	S27_15	15	12_months	yes	Cesarean
S27_12_months	S27_16	16	12_months	yes	Cesarean
S27_12_months	S27_17	17	12_months	yes	Cesarean
S27_12_months	S27_18	18	12_months	yes	Cesarean
S27_12_months	S27_19	19	12_months	yes	Cesarean
S27_12_months	S27_20	20	12_months	yes	Cesarean
S27_12_months	S27_21	21	12_months	yes	Cesarean
S27_12_months	S27_22	22	12_months	yes	Cesarean
S27_12_months	S27_23	23	12_months	yes	Cesarean
S27_12_months	S27_24	24	12_months	yes	Cesarean
S28_12_months	S28_1	1	12_months	no	Vaginal
S28_12_months	S28_2	2	12_months	no	Vaginal
S28_12_months	S28_3	3	12_months	no	Vaginal
S28_12_months	S28_4	4	12_months	no	Vaginal
S28_12_months	S28_5	5	12_months	no	Vaginal
S28_12_months	S28_6	6	12_months	no	Vaginal
S28_12_months	S28_7	7	12_months	no	Vaginal
S28_12_months	S28_8	8	12_months	no	Vaginal
S28_12_months	S28_9	9	12_months	no	Vaginal
S28_12_months	S28_10	10	12_months	no	Vaginal
S28_12_months	S28_11	11	12_months	no	Vaginal
S28_12_months	S28_12	12	12_months	no	Vaginal
S28_12_months	S28_13	13	12_months	no	Vaginal
S28_12_months	S28_14	14	12_months	no	Vaginal
S28_12_months	S28_15	15	12_months	no	Vaginal
S28_12_months	S28_16	16	12_months	no	Vaginal
S28_12_months	S28_17	17	12_months	no	Vaginal
S28_12_months	S28_18	18	12_months	no	Vaginal
S28_12_months	S28_19	19	12_months	no	Vaginal
S28_12_months	S28_20	20	12_months	no	Vaginal
S28_12_months	S28_21	21	12_months	no	Vaginal
S28_12_months	S28_22	22	12_months	no	Vaginal
S28_12_months	S28_23	23	12_months	no	Vaginal
S28_12_months	S28_24	24	12_months	no	Vaginal
S28_12_months	S28_25	25	12_months	no	Vaginal
S28_12_months	S28_26	26	12_months	no	Vaginal
S28_12_months	S28_27	27	12_months	no	Vaginal
S28_12_months	S28_28	28	12_months	no	Vaginal
S28_12_months	S28_29	29	12_months	no	Vaginal
S28_12_months	S28_30	30	12_months	no	Vaginal
S29_6_months	S29_1	1	6_months	no	Cesarean
S29_6_months	S29_2	2	6_months	no	Cesarean
S29_6_months	S29_3	3	6_months	no	Cesarean
S29_6_months	S29_4	4	6_months	no	Cesarean
S29_6_months	S29_5	5	6_months	no	Cesarean
S29_6_months	S29_6	6	6_months	no	Cesarean
S29_6_months	S29_7	7	6_months	no	Cesarean
S29_6_months	S29_8	8	6_months	no	Cesarean
S29_6_months	S29_9	9	6_months	no	Cesarean
S29_6_months	S29_10	10	6_months	no	Cesarean
S29_6_months	S29_11	11	6_months	no	Cesarean
S29_6_months	S29_12	12	6_months	no	Cesarean
S29_6_months	S29_13	13	6_months	no	Cesarean
S29_6_months	S29_14	14	6_months	no	Cesarean
S29_6_months	S29_15	15	6_months	no	Cesarean
S29_6_months	S29_16	16	6_months	no	Cesarean
S29_6_months	S29_17	17	6_months	no	Cesarean
S29_6_months	S29_18	18	6_months	no	Cesarean
S29_6_months	S29_19	19	6_months	no	Cesarean
S29_6_months	S29_20	20	6_months	no	Cesarean
S29_6_months	S29_21	21	6_months	no	Cesarean
S29_6_months	S29_22	22	6_months	no	Cesarean
S29_6_months	S29_23	23	6_months	no	Cesarean
S29_6_months	S29_24	24	6_months	no	Cesarean
S29_6_months	S29_25	25	6_months	no	Cesarean
S29_6_months	S29_26	26	6_months	no	Cesarean
S29_6_months	S29_27	27	6_months	no	Cesarean
S29_6_months	S29_28	28	6_months	no	Cesarean
S29_6_months	S29_29	29	6_months	no	Cesarean
S29_6_months	S29_30	30	6_months	no	Cesarean
S29_12_months	S29_184	184	12_months	no	Cesarean
S29_12_months	S29_185	185	12_months	no	Cesarean
S29_12_months	S29_186	186	12_months	no	Cesarean
S29_12_months	S29_187	187	12_months	no	Cesarean
S29_12_months	S29_188	188	12_months	no	Cesarean
S29_12_months	S29_189	189	12_months	no	Cesarean
S29_12_months	S29_190	190	12_months	no	Cesarean
S29_12_months	S29_191	191	12_months	no	Cesarean
S29_12_months	S29_192	192	12_months	no	Cesarean
S29_12_months	S29_193	193	12_months	no	Cesarean
S29_12_months	S29_194	194	12_months	no	Cesarean
S29_12_months	S29_195	195	12_months	no	Cesarean
S29_12_months	S29_196	196	12_months	no	Cesarean
S29_12_months	S29_197	197	12_months	no	Cesarean
S29_12_months	S29_198	198	12_months	no	Cesarean
S29_12_months	S29_200	200	12_months	no	Cesarean
S29_12_months	S29_201	201	12_months	no	Cesarean
S29_12_months	S29_202	202	12_months	no	Cesarean
S29_12_months	S29_203	203	12_months	no	Cesarean
S29_12_months	S29_204	204	12_months	no	Cesarean
S29_12_months	S29_205	205	12_months	no	Cesarean
S29_12_months	S29_206	206	12_months	no	Cesarean
S29_12_months	S29_207	207	12_months	no	Cesarean
S29_12_months	S29_208	208	12_months	no	Cesarean
S29_12_months	S29_209	209	12_months	no	Cesarean
S29_12_months	S29_210	210	12_months	no	Cesarean
S29_12_months	S29_211	211	12_months	no	Cesarean
S29_12_months	S29_212	212	12_months	no	Cesarean
S29_12_months	S29_213	213	12_months	no	Cesarean
S29_12_months	S29_214	214	12_months	no	Cesarean
S30_6_months	S30_2	2	6_months	no	Vaginal
S30_6_months	S30_4	4	6_months	no	Vaginal
S30_6_months	S30_5	5	6_months	no	Vaginal
S30_6_months	S30_6	6	6_months	no	Vaginal
S30_6_months	S30_7	7	6_months	no	Vaginal
S30_6_months	S30_8	8	6_months	no	Vaginal
S30_6_months	S30_9	9	6_months	no	Vaginal
S30_6_months	S30_10	10	6_months	no	Vaginal
S30_6_months	S30_11	11	6_months	no	Vaginal
S30_6_months	S30_12	12	6_months	no	Vaginal
S30_6_months	S30_13	13	6_months	no	Vaginal
S30_6_months	S30_14	14	6_months	no	Vaginal
S30_6_months	S30_15	15	6_months	no	Vaginal
S30_6_months	S30_16	16	6_months	no	Vaginal
S30_6_months	S30_17	17	6_months	no	Vaginal
S30_6_months	S30_18	18	6_months	no	Vaginal
S30_6_months	S30_20	20	6_months	no	Vaginal
S30_6_months	S30_21	21	6_months	no	Vaginal
S30_6_months	S30_22	22	6_months	no	Vaginal
S30_6_months	S30_23	23	6_months	no	Vaginal
S30_6_months	S30_25	25	6_months	no	Vaginal
S30_6_months	S30_26	26	6_months	no	Vaginal
S30_6_months	S30_27	27	6_months	no	Vaginal
S30_6_months	S30_28	28	6_months	no	Vaginal
S30_6_months	S30_29	29	6_months	no	Vaginal
S30_6_months	S30_30	30	6_months	no	Vaginal
S30_12_months	S30_185	185	12_months	no	Vaginal
S30_12_months	S30_186	186	12_months	no	Vaginal
S30_12_months	S30_187	187	12_months	no	Vaginal
S30_12_months	S30_188	188	12_months	no	Vaginal
S30_12_months	S30_189	189	12_months	no	Vaginal
S30_12_months	S30_190	190	12_months	no	Vaginal
S30_12_months	S30_191	191	12_months	no	Vaginal
S30_12_months	S30_192	192	12_months	no	Vaginal
S30_12_months	S30_193	193	12_months	no	Vaginal
S30_12_months	S30_194	194	12_months	no	Vaginal
S30_12_months	S30_195	195	12_months	no	Vaginal
S30_12_months	S30_196	196	12_months	no	Vaginal
S30_12_months	S30_197	197	12_months	no	Vaginal
S30_12_months	S30_198	198	12_months	no	Vaginal
S30_12_months	S30_199	199	12_months	no	Vaginal
S30_12_months	S30_200	200	12_months	no	Vaginal
S30_12_months	S30_201	201	12_months	no	Vaginal
S30_12_months	S30_202	202	12_months	no	Vaginal
S30_12_months	S30_203	203	12_months	no	Vaginal
S30_12_months	S30_204	204	12_months	no	Vaginal
S30_12_months	S30_205	205	12_months	no	Vaginal
S30_12_months	S30_207	207	12_months	no	Vaginal
S30_12_months	S30_208	208	12_months	no	Vaginal
S30_12_months	S30_209	209	12_months	no	Vaginal
S30_12_months	S30_210	210	12_months	no	Vaginal
S30_12_months	S30_211	211	12_months	no	Vaginal
S30_12_months	S30_212	212	12_months	no	Vaginal
S30_12_months	S30_213	213	12_months	no	Vaginal
S31_1_month	S31_3	3	1_month	yes	Vaginal
S31_1_month	S31_4	4	1_month	yes	Vaginal
S31_1_month	S31_5	5	1_month	yes	Vaginal
S31_1_month	S31_6	6	1_month	yes	Vaginal
S31_1_month	S31_7	7	1_month	yes	Vaginal
S31_1_month	S31_8	8	1_month	yes	Vaginal
S31_1_month	S31_9	9	1_month	yes	Vaginal
S31_1_month	S31_10	10	1_month	yes	Vaginal
S31_1_month	S31_11	11	1_month	yes	Vaginal
S31_1_month	S31_12	12	1_month	yes	Vaginal
S31_1_month	S31_13	13	1_month	yes	Vaginal
S31_1_month	S31_14	14	1_month	yes	Vaginal
S31_1_month	S31_15	15	1_month	yes	Vaginal
S31_1_month	S31_16	16	1_month	yes	Vaginal
S31_1_month	S31_17	17	1_month	yes	Vaginal
S31_1_month	S31_18	18	1_month	yes	Vaginal
S31_1_month	S31_19	19	1_month	yes	Vaginal
S31_1_month	S31_20	20	1_month	yes	Vaginal
S31_1_month	S31_21	21	1_month	yes	Vaginal
S31_1_month	S31_22	22	1_month	yes	Vaginal
S31_1_month	S31_23	23	1_month	yes	Vaginal
S31_1_month	S31_24	24	1_month	yes	Vaginal
S31_1_month	S31_25	25	1_month	yes	Vaginal
S31_1_month	S31_26	26	1_month	yes	Vaginal
S31_6_months	S31_157	157	6_months	yes	Vaginal
S31_6_months	S31_159	159	6_months	yes	Vaginal
S31_6_months	S31_160	160	6_months	yes	Vaginal
S31_6_months	S31_161	161	6_months	yes	Vaginal
S31_6_months	S31_162	162	6_months	yes	Vaginal
S31_6_months	S31_163	163	6_months	yes	Vaginal
S31_6_months	S31_164	164	6_months	yes	Vaginal
S31_6_months	S31_165	165	6_months	yes	Vaginal
S31_6_months	S31_166	166	6_months	yes	Vaginal
S31_6_months	S31_167	167	6_months	yes	Vaginal
S31_6_months	S31_168	168	6_months	yes	Vaginal
S31_6_months	S31_169	169	6_months	yes	Vaginal
S31_6_months	S31_170	170	6_months	yes	Vaginal
S31_6_months	S31_171	171	6_months	yes	Vaginal
S31_6_months	S31_172	172	6_months	yes	Vaginal
S31_6_months	S31_173	173	6_months	yes	Vaginal
S31_6_months	S31_174	174	6_months	yes	Vaginal
S31_6_months	S31_175	175	6_months	yes	Vaginal
S31_6_months	S31_176	176	6_months	yes	Vaginal
S31_6_months	S31_177	177	6_months	yes	Vaginal
S31_6_months	S31_178	178	6_months	yes	Vaginal
S31_6_months	S31_179	179	6_months	yes	Vaginal
S31_6_months	S31_180	180	6_months	yes	Vaginal
S31_6_months	S31_181	181	6_months	yes	Vaginal
S31_12_months	S31_337	337	12_months	yes	Vaginal
S31_12_months	S31_338	338	12_months	yes	Vaginal
S31_12_months	S31_339	339	12_months	yes	Vaginal
S31_12_months	S31_340	340	12_months	yes	Vaginal
S31_12_months	S31_341	341	12_months	yes	Vaginal
S31_12_months	S31_342	342	12_months	yes	Vaginal
S31_12_months	S31_343	343	12_months	yes	Vaginal
S31_12_months	S31_344	344	12_months	yes	Vaginal
S31_12_months	S31_345	345	12_months	yes	Vaginal
S31_12_months	S31_346	346	12_months	yes	Vaginal
S31_12_months	S31_347	347	12_months	yes	Vaginal
S31_12_months	S31_348	348	12_months	yes	Vaginal
S31_12_months	S31_349	349	12_months	yes	Vaginal
S31_12_months	S31_350	350	12_months	yes	Vaginal
S31_12_months	S31_351	351	12_months	yes	Vaginal
S31_12_months	S31_352	352	12_months	yes	Vaginal
S31_12_months	S31_353	353	12_months	yes	Vaginal
S31_12_months	S31_354	354	12_months	yes	Vaginal
S31_12_months	S31_355	355	12_months	yes	Vaginal
S31_12_months	S31_356	356	12_months	yes	Vaginal
S31_12_months	S31_357	357	12_months	yes	Vaginal
S31_12_months	S31_358	358	12_months	yes	Vaginal
S31_12_months	S31_360	360	12_months	yes	Vaginal
S31_12_months	S31_361	361	12_months	yes	Vaginal
S32_12_months	S32_12	12	12_months	yes	Vaginal
S32_12_months	S32_13	13	12_months	yes	Vaginal
S32_12_months	S32_14	14	12_months	yes	Vaginal
S32_12_months	S32_16	16	12_months	yes	Vaginal
S32_12_months	S32_17	17	12_months	yes	Vaginal
S32_12_months	S32_18	18	12_months	yes	Vaginal
S32_12_months	S32_19	19	12_months	yes	Vaginal
S32_12_months	S32_20	20	12_months	yes	Vaginal
S32_12_months	S32_21	21	12_months	yes	Vaginal
S32_12_months	S32_22	22	12_months	yes	Vaginal
S32_12_months	S32_23	23	12_months	yes	Vaginal
S32_12_months	S32_24	24	12_months	yes	Vaginal
S32_12_months	S32_25	25	12_months	yes	Vaginal
S32_12_months	S32_26	26	12_months	yes	Vaginal
S32_12_months	S32_27	27	12_months	yes	Vaginal
S32_12_months	S32_28	28	12_months	yes	Vaginal
S32_12_months	S32_29	29	12_months	yes	Vaginal
S32_12_months	S32_30	30	12_months	yes	Vaginal
S32_12_months	S32_31	31	12_months	yes	Vaginal
S33_12_months	S33_1	1	12_months	no	Vaginal
S33_12_months	S33_2	2	12_months	no	Vaginal
S33_12_months	S33_3	3	12_months	no	Vaginal
S33_12_months	S33_4	4	12_months	no	Vaginal
S33_12_months	S33_5	5	12_months	no	Vaginal
S33_12_months	S33_6	6	12_months	no	Vaginal
S33_12_months	S33_7	7	12_months	no	Vaginal
S33_12_months	S33_8	8	12_months	no	Vaginal
S33_12_months	S33_9	9	12_months	no	Vaginal
S33_12_months	S33_10	10	12_months	no	Vaginal
S33_12_months	S33_11	11	12_months	no	Vaginal
S33_12_months	S33_12	12	12_months	no	Vaginal
S33_12_months	S33_13	13	12_months	no	Vaginal
S33_12_months	S33_14	14	12_months	no	Vaginal
S33_12_months	S33_15	15	12_months	no	Vaginal
S33_12_months	S33_16	16	12_months	no	Vaginal
S33_12_months	S33_17	17	12_months	no	Vaginal
S33_12_months	S33_18	18	12_months	no	Vaginal
S33_12_months	S33_19	19	12_months	no	Vaginal
S33_12_months	S33_20	20	12_months	no	Vaginal
S33_12_months	S33_21	21	12_months	no	Vaginal
S33_12_months	S33_22	22	12_months	no	Vaginal
S33_12_months	S33_23	23	12_months	no	Vaginal
S33_12_months	S33_24	24	12_months	no	Vaginal
S33_12_months	S33_25	25	12_months	no	Vaginal
S33_12_months	S33_26	26	12_months	no	Vaginal
S33_12_months	S33_27	27	12_months	no	Vaginal
S33_12_months	S33_28	28	12_months	no	Vaginal
S33_12_months	S33_29	29	12_months	no	Vaginal
S33_12_months	S33_30	30	12_months	no	Vaginal
S34_12_months	S34_1	1	12_months	no	Vaginal
S34_12_months	S34_2	2	12_months	no	Vaginal
S34_12_months	S34_3	3	12_months	no	Vaginal
S34_12_months	S34_4	4	12_months	no	Vaginal
S34_12_months	S34_5	5	12_months	no	Vaginal
S34_12_months	S34_6	6	12_months	no	Vaginal
S34_12_months	S34_7	7	12_months	no	Vaginal
S34_12_months	S34_8	8	12_months	no	Vaginal
S34_12_months	S34_10	10	12_months	no	Vaginal
S34_12_months	S34_11	11	12_months	no	Vaginal
S34_12_months	S34_12	12	12_months	no	Vaginal
S34_12_months	S34_13	13	12_months	no	Vaginal
S34_12_months	S34_14	14	12_months	no	Vaginal
S34_12_months	S34_15	15	12_months	no	Vaginal
S34_12_months	S34_16	16	12_months	no	Vaginal
S34_12_months	S34_17	17	12_months	no	Vaginal
S34_12_months	S34_18	18	12_months	no	Vaginal
S34_12_months	S34_19	19	12_months	no	Vaginal
S34_12_months	S34_20	20	12_months	no	Vaginal
S34_12_months	S34_21	21	12_months	no	Vaginal
S34_12_months	S34_22	22	12_months	no	Vaginal
S34_12_months	S34_23	23	12_months	no	Vaginal
S34_12_months	S34_24	24	12_months	no	Vaginal
S34_12_months	S34_25	25	12_months	no	Vaginal
S34_12_months	S34_26	26	12_months	no	Vaginal
S34_12_months	S34_27	27	12_months	no	Vaginal
S34_12_months	S34_28	28	12_months	no	Vaginal
S34_12_months	S34_29	29	12_months	no	Vaginal
S35_1_month	S35_7	7	1_month	yes	Cesarean
S35_1_month	S35_8	8	1_month	yes	Cesarean
S35_1_month	S35_9	9	1_month	yes	Cesarean
S35_1_month	S35_10	10	1_month	yes	Cesarean
S35_1_month	S35_11	11	1_month	yes	Cesarean
S35_1_month	S35_12	12	1_month	yes	Cesarean
S35_1_month	S35_13	13	1_month	yes	Cesarean
S35_1_month	S35_14	14	1_month	yes	Cesarean
S35_1_month	S35_15	15	1_month	yes	Cesarean
S35_1_month	S35_16	16	1_month	yes	Cesarean
S35_1_month	S35_17	17	1_month	yes	Cesarean
S35_1_month	S35_18	18	1_month	yes	Cesarean
S35_1_month	S35_19	19	1_month	yes	Cesarean
S35_1_month	S35_20	20	1_month	yes	Cesarean
S35_1_month	S35_21	21	1_month	yes	Cesarean
S35_1_month	S35_22	22	1_month	yes	Cesarean
S35_1_month	S35_23	23	1_month	yes	Cesarean
S35_1_month	S35_24	24	1_month	yes	Cesarean
S35_1_month	S35_25	25	1_month	yes	Cesarean
S35_1_month	S35_26	26	1_month	yes	Cesarean
S35_1_month	S35_27	27	1_month	yes	Cesarean
S35_1_month	S35_28	28	1_month	yes	Cesarean
S35_1_month	S35_29	29	1_month	yes	Cesarean
S35_1_month	S35_30	30	1_month	yes	Cesarean
S35_12_months	S35_335	335	12_months	yes	Cesarean
S35_12_months	S35_336	336	12_months	yes	Cesarean
S35_12_months	S35_337	337	12_months	yes	Cesarean
S35_12_months	S35_338	338	12_months	yes	Cesarean
S35_12_months	S35_339	339	12_months	yes	Cesarean
S35_12_months	S35_340	340	12_months	yes	Cesarean
S35_12_months	S35_341	341	12_months	yes	Cesarean
S35_12_months	S35_342	342	12_months	yes	Cesarean
S35_12_months	S35_343	343	12_months	yes	Cesarean
S35_12_months	S35_344	344	12_months	yes	Cesarean
S35_12_months	S35_345	345	12_months	yes	Cesarean
S35_12_months	S35_346	346	12_months	yes	Cesarean
S35_12_months	S35_347	347	12_months	yes	Cesarean
S35_12_months	S35_348	348	12_months	yes	Cesarean
S35_12_months	S35_349	349	12_months	yes	Cesarean
S35_12_months	S35_351	351	12_months	yes	Cesarean
S35_12_months	S35_352	352	12_months	yes	Cesarean
S35_12_months	S35_353	353	12_months	yes	Cesarean
S35_12_months	S35_354	354	12_months	yes	Cesarean
S35_12_months	S35_356	356	12_months	yes	Cesarean
S35_12_months	S35_357	357	12_months	yes	Cesarean
S35_12_months	S35_358	358	12_months	yes	Cesarean
S35_12_months	S35_359	359	12_months	yes	Cesarean
S35_12_months	S35_360	360	12_months	yes	Cesarean
S36_6_months	S36_1	1	6_months	no	Vaginal
S36_6_months	S36_3	3	6_months	no	Vaginal
S36_6_months	S36_4	4	6_months	no	Vaginal
S36_6_months	S36_6	6	6_months	no	Vaginal
S36_6_months	S36_7	7	6_months	no	Vaginal
S36_6_months	S36_8	8	6_months	no	Vaginal
S36_6_months	S36_9	9	6_months	no	Vaginal
S36_6_months	S36_11	11	6_months	no	Vaginal
S37_6_months	S37_1	1	6_months	yes	Vaginal
S37_6_months	S37_2	2	6_months	yes	Vaginal
S37_6_months	S37_3	3	6_months	yes	Vaginal
S37_6_months	S37_5	5	6_months	yes	Vaginal
S37_6_months	S37_6	6	6_months	yes	Vaginal
S37_6_months	S37_7	7	6_months	yes	Vaginal
S37_6_months	S37_8	8	6_months	yes	Vaginal
S37_6_months	S37_9	9	6_months	yes	Vaginal
S37_6_months	S37_10	10	6_months	yes	Vaginal
S37_6_months	S37_11	11	6_months	yes	Vaginal
S37_6_months	S37_14	14	6_months	yes	Vaginal
S37_6_months	S37_16	16	6_months	yes	Vaginal
S37_6_months	S37_17	17	6_months	yes	Vaginal
S37_6_months	S37_18	18	6_months	yes	Vaginal
S37_6_months	S37_20	20	6_months	yes	Vaginal
S37_6_months	S37_21	21	6_months	yes	Vaginal
S37_6_months	S37_22	22	6_months	yes	Vaginal
S37_6_months	S37_23	23	6_months	yes	Vaginal
S37_6_months	S37_27	27	6_months	yes	Vaginal
S37_6_months	S37_28	28	6_months	yes	Vaginal
S37_6_months	S37_29	29	6_months	yes	Vaginal
S37_6_months	S37_30	30	6_months	yes	Vaginal
S37_6_months	S37_31	31	6_months	yes	Vaginal
S37_6_months	S37_32	32	6_months	yes	Vaginal
S38_6_months	S38_7	7	6_months	yes	Vaginal
S38_6_months	S38_8	8	6_months	yes	Vaginal
S38_6_months	S38_9	9	6_months	yes	Vaginal
S38_6_months	S38_10	10	6_months	yes	Vaginal
S38_6_months	S38_11	11	6_months	yes	Vaginal
S38_6_months	S38_12	12	6_months	yes	Vaginal
S38_6_months	S38_13	13	6_months	yes	Vaginal
S38_6_months	S38_14	14	6_months	yes	Vaginal
S38_6_months	S38_15	15	6_months	yes	Vaginal
S38_6_months	S38_16	16	6_months	yes	Vaginal
S38_6_months	S38_17	17	6_months	yes	Vaginal
S38_6_months	S38_18	18	6_months	yes	Vaginal
S38_6_months	S38_19	19	6_months	yes	Vaginal
S38_6_months	S38_20	20	6_months	yes	Vaginal
S38_6_months	S38_21	21	6_months	yes	Vaginal
S38_6_months	S38_22	22	6_months	yes	Vaginal
S38_6_months	S38_23	23	6_months	yes	Vaginal
S38_6_months	S38_24	24	6_months	yes	Vaginal
S38_6_months	S38_25	25	6_months	yes	Vaginal
S38_6_months	S38_26	26	6_months	yes	Vaginal
S38_6_months	S38_27	27	6_months	yes	Vaginal
S38_6_months	S38_28	28	6_months	yes	Vaginal
S38_6_months	S38_29	29	6_months	yes	Vaginal
S38_6_months	S38_30	30	6_months	yes	Vaginal
S39_1_month	S39_4	4	1_month	yes	Vaginal
S39_1_month	S39_5	5	1_month	yes	Vaginal
S39_1_month	S39_6	6	1_month	yes	Vaginal
S39_1_month	S39_7	7	1_month	yes	Vaginal
S39_1_month	S39_8	8	1_month	yes	Vaginal
S39_1_month	S39_9	9	1_month	yes	Vaginal
S39_1_month	S39_10	10	1_month	yes	Vaginal
S39_1_month	S39_11	11	1_month	yes	Vaginal
S39_1_month	S39_12	12	1_month	yes	Vaginal
S39_1_month	S39_13	13	1_month	yes	Vaginal
S39_1_month	S39_14	14	1_month	yes	Vaginal
S39_1_month	S39_15	15	1_month	yes	Vaginal
S39_1_month	S39_16	16	1_month	yes	Vaginal
S39_1_month	S39_17	17	1_month	yes	Vaginal
S39_1_month	S39_18	18	1_month	yes	Vaginal
S39_1_month	S39_19	19	1_month	yes	Vaginal
S39_1_month	S39_20	20	1_month	yes	Vaginal
S39_1_month	S39_21	21	1_month	yes	Vaginal
S39_1_month	S39_23	23	1_month	yes	Vaginal
S39_1_month	S39_24	24	1_month	yes	Vaginal
S39_1_month	S39_25	25	1_month	yes	Vaginal
S39_1_month	S39_26	26	1_month	yes	Vaginal
S39_1_month	S39_27	27	1_month	yes	Vaginal
S39_6_months	S39_175	175	6_months	yes	Vaginal
S39_6_months	S39_176	176	6_months	yes	Vaginal
S39_6_months	S39_177	177	6_months	yes	Vaginal
S39_6_months	S39_178	178	6_months	yes	Vaginal
S39_6_months	S39_179	179	6_months	yes	Vaginal
S39_6_months	S39_180	180	6_months	yes	Vaginal
S39_6_months	S39_181	181	6_months	yes	Vaginal
S39_6_months	S39_182	182	6_months	yes	Vaginal
S39_6_months	S39_185	185	6_months	yes	Vaginal
S39_6_months	S39_186	186	6_months	yes	Vaginal
S39_6_months	S39_187	187	6_months	yes	Vaginal
S39_6_months	S39_190	190	6_months	yes	Vaginal
S39_6_months	S39_191	191	6_months	yes	Vaginal
S39_6_months	S39_192	192	6_months	yes	Vaginal
S39_6_months	S39_193	193	6_months	yes	Vaginal
S39_6_months	S39_195	195	6_months	yes	Vaginal
S39_6_months	S39_196	196	6_months	yes	Vaginal
S39_6_months	S39_199	199	6_months	yes	Vaginal
S39_6_months	S39_200	200	6_months	yes	Vaginal
S39_6_months	S39_203	203	6_months	yes	Vaginal
S39_6_months	S39_204	204	6_months	yes	Vaginal
S39_6_months	S39_205	205	6_months	yes	Vaginal
S39_6_months	S39_207	207	6_months	yes	Vaginal
S40_12_months	S40_1	1	12_months	no	Vaginal
S40_12_months	S40_2	2	12_months	no	Vaginal
S40_12_months	S40_3	3	12_months	no	Vaginal
S40_12_months	S40_4	4	12_months	no	Vaginal
S40_12_months	S40_6	6	12_months	no	Vaginal
S40_12_months	S40_7	7	12_months	no	Vaginal
S40_12_months	S40_9	9	12_months	no	Vaginal
S40_12_months	S40_12	12	12_months	no	Vaginal
S40_12_months	S40_13	13	12_months	no	Vaginal
S40_12_months	S40_15	15	12_months	no	Vaginal
S40_12_months	S40_17	17	12_months	no	Vaginal
S40_12_months	S40_18	18	12_months	no	Vaginal
S40_12_months	S40_20	20	12_months	no	Vaginal
S40_12_months	S40_23	23	12_months	no	Vaginal
S40_12_months	S40_24	24	12_months	no	Vaginal
S40_12_months	S40_25	25	12_months	no	Vaginal
S40_12_months	S40_27	27	12_months	no	Vaginal
S41_12_months	S41_1	1	12_months	no	Vaginal
S41_12_months	S41_2	2	12_months	no	Vaginal
S41_12_months	S41_3	3	12_months	no	Vaginal
S41_12_months	S41_5	5	12_months	no	Vaginal
S41_12_months	S41_6	6	12_months	no	Vaginal
S41_12_months	S41_8	8	12_months	no	Vaginal
S41_12_months	S41_9	9	12_months	no	Vaginal
S41_12_months	S41_10	10	12_months	no	Vaginal
S41_12_months	S41_12	12	12_months	no	Vaginal
S41_12_months	S41_13	13	12_months	no	Vaginal
S41_12_months	S41_14	14	12_months	no	Vaginal
S41_12_months	S41_16	16	12_months	no	Vaginal
S41_12_months	S41_17	17	12_months	no	Vaginal
S41_12_months	S41_18	18	12_months	no	Vaginal
S41_12_months	S41_19	19	12_months	no	Vaginal
S41_12_months	S41_21	21	12_months	no	Vaginal
S41_12_months	S41_22	22	12_months	no	Vaginal
S41_12_months	S41_23	23	12_months	no	Vaginal
S41_12_months	S41_24	24	12_months	no	Vaginal
S41_12_months	S41_25	25	12_months	no	Vaginal
S41_12_months	S41_26	26	12_months	no	Vaginal
S41_12_months	S41_27	27	12_months	no	Vaginal
S41_12_months	S41_29	29	12_months	no	Vaginal
S41_12_months	S41_30	30	12_months	no	Vaginal
S41_12_months	S41_31	31	12_months	no	Vaginal
S41_12_months	S41_32	32	12_months	no	Vaginal
S41_12_months	S41_33	33	12_months	no	Vaginal
S41_12_months	S41_34	34	12_months	no	Vaginal
S41_12_months	S41_35	35	12_months	no	Vaginal
