# Supplementary material for: Impact of phage enrichment on the observed infant gut phageome
Source: Microbiol Spectr. 2026 Mar 24;14(5):e02153-25. doi: 10.1128/spectrum.02153-25 (PMC13141913; doi:10.1128/spectrum.02153-25)
Supplement: Table S3 — Statistics performed. [file spectrum.02153-25-s0004.xlsx]

## Sheet: Summary
Statistic table for the paper “Impact of phage enrichment on the observed infant gut phageome ”
Tabs are divided by section:
Statistics metadata	statistics on overall metadata and some phages. Stratum column means the variables used to subset the whole dataframe
statistics phage	LMM applied to each phage-lifestyle combination
statistics phage + treatment	LMM applied to each phage-lifestyle combination stratified by treatment (PE treatment – Control)
statistics phage + host + treat	LMM applied to each phage-lifestyle combination stratified by treatment (PE treatment – Control) and bacterial host

## Sheet: Statistics metadata
# “-” means not used
Stratum	Intercept	treatmentPE (β)	age12months (β)	deliveryVaginal (β)	lifecycleVirulent (β)	P-value	Significance
-	-2.91824	0.078672	-	-	-	0.5057
6 months & Cesarean	-2.99378	0.96229	-	-	-	0.0313	*
6 months & Vaginal	-2.90542	0.0945777	-	-	-	0.7584
12 months & Cesarean	-3.31232	0.647485	-	-	-	0.001	**
12 months & Vaginal	-2.87347	-0.23207	-	-	-	0.0925
Control treatment	7.78571	-	3.98701	-	-	0.0037	**
PE treatment	10.5714	-	2.42857	-	-	0.1701
6 months & Control treatment	117.548	-	-	0.0865	-	0.7686
6 months & PE treatment	-2.03149	-	-	-0.807972	-	0.07879
12 months & Control treatment	-3.31232	-	-	0.438849	-	0.0246	*
12 months & PE treatment	-2.66481	-	-	-0.440705	-	0.0872
-	-1.61294	-	-	-	-0.823532	0	***
temperate lifecycle, 6 months, Cesarean	-1.16484	-0.351698	-	-	-	0.3708
virulent lifecycle, 6 months, Cesarean	-2.74468	0.883232	-	-	-	0.0001	***
temperate lifecycle, 12 months, Cesarean	-1.57435	-0.070496	-	-	-	0.8235
virulent lifecycle, 12 months, Cesarean	-3.33118	1.05182	-	-	-	0.0003	***
temperate lifecycle, 6 months, Vaginal	-1.50951	0.0326326	-	-	-	0.8102
virulent lifecycle, 6 months, Vaginal	-2.34918	0.103125	-	-	-	0.6716
temperate lifecycle, 12 months, Vaginal	-1.70388	-0.08941	-	-	-	0.5725
virulent lifecycle, 12 months, Vaginal	-2.46061	-0.0939336	-	-	-	0.6363
temperate lifecycle, Control treatment, Cesarean	-1.16431	-	-0.410042	-	-	0.1084
virulent lifecycle, Control treatment, Cesarean	-2.74398	-	-0.587199	-	-	0.0002	***
temperate lifecycle, PE treatment, Cesarean	-1.51653	-	-0.128209	-	-	0.7925
virulent lifecycle, PE treatment, Cesarean	-1.86145	-	-0.417898	-	-	0.3491
temperate lifecycle, Control treatment, Vaginal	-1.50875	-	-0.195289	-	-	0.103
virulent lifecycle, Control treatment, Vaginal	-2.34926	-	-0.111332	-	-	0.4752
temperate lifecycle, PE treatment, Vaginal	-1.47686	-	-0.316266	-	-	0.01695	*
virulent lifecycle, PE treatment, Vaginal	-2.24604	-	-0.308501	-	-	0.2887
temperate lifecycle, Control treatment, 6 months	-1.1651	-	-	-0.34398	-	0.07743
temperate lifecycle, Control treatment, 12 months	-1.57435	-	-	-0.129437	-	0.5917
virulent lifecycle, Control treatment, 6 months	-2.73892	-	-	0.389512	-	0.2078
virulent lifecycle, Control treatment, 12 months	-3.33118	-	-	0.870503	-	0.0006918	***
temperate lifecycle, PE treatment, 6 months	-1.51653	-	-	0.0397017	-	0.8661
temperate lifecycle, PE treatment, 12 months	-1.6447	-	-	-0.148562	-	0.502
virulent lifecycle, PE treatment, 6 months	-1.86145	-	-	-0.38455	-	0.3852
virulent lifecycle, PE treatment, 12 months	-2.27946	-	-	-0.275096	-	0.4566
6 months & Cesarean	1.64	0.307	-	-	-	0.233
6 months & Vaginal	2.01	0.277	-	-	-	0.307	*
12 months & Cesarean	1.83	0.63	-	-	-	0.0277	*
12 months & Vaginal	2.37	0.0535	-	-	-	0.762
Control treatment & Cesarean	1.64	-	0.184	-	-	0.594
Control treatment & Vaginal	2.01	-	0.365	-	-	0.00795	**
PE treatment & Cesarean	1.95	-	0.507	-	-	0.226
PE treatment & Vaginal	2.28	-	0.142	-	-	0.263

## Sheet: statistics phage
taxa	Intercept	deliveryVaginal (β)	treatmentPE (β)	age12months (β)	pval_deliveryVaginal	pval_treatmentPE	pval_age12months
Ackermannviridae_Temperate	-422.858	406.055	-0.335721	0.378504	0	0	0
Ackermannviridae_Virulent	-275.476	258.274	1.64719	0.369225	0.999957	0.912867	0.908012
Aliceevansviridae_Temperate	7.07515	3.03062	627.573	0.00119518	0.525754	0.999862	0.998802
Aliceevansviridae_Virulent	2.63379	2.43119	1.62389	0.421974	0.441438	0.506003	0.271776
Autographiviridae_Temperate	-10.4036	-0.599162	0.121094	0.0830685	0.829768	0.955357	0.805068
Autographiviridae_Virulent	-8.22013	3.82871	4.6173	0.276266	0.171892	0.0883405	0.444812
Casjensviridae_Temperate	-14.0793	-1.12813	0.750017	0.252842	0.727572	0.802637	0.659548
Casjensviridae_Virulent	-12.0687	-0.517892	0.147108	0.112622	0.865174	0.956899	0.800226
Circoviridae_Temperate	-17.248	-0.567492	1.96376	0.257939	0.912631	0.692416	0.799194
Circoviridae_Virulent	-4389.62	317.043	135.047	326.74	0.000154407	0.107012	4.4438e-188
Demerecviridae_Temperate	-13.7005	-0.851407	-0.728924	0.213607	0.806924	0.830728	0.696012
Demerecviridae_Virulent	-10.6837	-1.84007	-0.591262	0.0921014	0.536633	0.838977	0.829311
Drexlerviridae_Temperate	-13.097	1.35951	1.34746	0.164098	0.64324	0.529541	0.629828
Drexlerviridae_Virulent	-40.7197	28.8972	0.295491	0.0127955	0.684181	0.920072	0.977602
Duneviridae_Temperate	-27.2739	12.1057	-6.12585	1.94753	0.137126	0.255959	0.18456
Duneviridae_Virulent	-12.4323	0.238639	0.577916	0.155701	0.93141	0.802483	0.669522
Fiersviridae_Temperate	0.230755	-17.1174	3.65625	0.579731	0.00652528	0.419288	0.409824
Fiersviridae_Virulent	-19.4099	-2.72574	0.840127	1.90183	0.456069	0.789241	0.0109908
Forsetiviridae_Temperate	-18.1927	0.99832	0.874886	0.301936	0.85222	0.808339	0.6909
Forsetiviridae_Virulent	-15.5937	1.86064	0.423164	0.193448	0.666008	0.876989	0.668597
Guelinviridae_Temperate	-14.7609	0.281238	1.1526	0.0691433	0.950701	0.734556	0.906608
Guelinviridae_Virulent	-13.9171	0.4406	2.18093	-0.0424244	0.918846	0.52677	0.938619
Helgolandviridae_Temperate	-14.3698	0.475614	0.585424	0.126537	0.905068	0.841062	0.804036
Helgolandviridae_Virulent	-1044.15	1028.48	-172.465	0.194366	0.999889	0.999966	0.961893
Herelleviridae_Temperate	8.89072	-0.47256	-0.629492	0.303233	0.880599	0.794186	0.442116
Herelleviridae_Virulent	3.37284	3.65992	1.84328	0.33399	0.223139	0.513656	0.376943
Inoviridae_Temperate	-11.5764	-1.42721	-0.394167	0.143956	0.613662	0.8884	0.741281
Inoviridae_Virulent	-14.9881	1.0117	-0.620038	0.237589	0.818495	0.845317	0.647757
Intestiviridae_Virulent	-27.5995	17.234	-307.795	-0.0574905	0.999875	0.999933	0.966515
Mesyanzhinovviridae_Temperate	-3181.98	3170.08	0.916965	-0.228139	0	0.848378	0.794173
Mesyanzhinovviridae_Virulent	NA	NA	NA	NA	NA	NA	NA
Microviridae_Temperate	-11.5311	-1.03958	-0.278567	-0.10354	0.806456	0.951243	0.875881
Microviridae_Virulent	-13.4684	1.28369	0.241497	0.0446724	0.765254	0.926333	0.914334
Orlajensenviridae_Temperate	-108.051	97.1566	-731.694	0.0283436	0.999988	0.999854	0.982714
Pachyviridae_Temperate	NA	NA	NA	NA	NA	NA	NA
Pachyviridae_Virulent	-393.198	378.225	-140.619	0.300852	0.999961	0.999973	0.909453
Peduoviridae_Temperate	NA	NA	NA	NA	NA	NA	NA
Peduoviridae_Virulent	11.7459	0.715865	5405.51	0.224388	0.990749	0.998815	0.982604
Plectroviridae_Temperate	-2355.31	2232.29	-2972.82	8.6949	0.999635	0.999416	0.999987
Plectroviridae_Virulent	-2355.31	2232.29	-2972.82	8.6949	0.999635	0.999416	0.999987
Rountreeviridae_Temperate	-115.807	273.031	-28.0087	-28.4414	0.999956	0.999994	0.999949
Rountreeviridae_Virulent	-34.7304	25.7888	1.49581	-0.332609	0.598227	0.609489	0.556271
Rudiviridae_Temperate	-34.7216	23.6005	-229.386	-0.132871	0.999997	0.999954	0.956475
Rudiviridae_Virulent	-34.7216	23.6005	-229.386	-0.132871	0.999997	0.999954	0.956475
Salasmaviridae_Temperate	-16.5338	18.8223	-5.26507	0.559229	0.000422347	0.393482	0.604165
Salasmaviridae_Virulent	-4.36278	10.4195	9.01406	-1.28189	0.0286182	0.0677894	0.0455362
Schitoviridae_Temperate	-11.4759	1.99653	-0.29673	-0.0305223	0.531473	0.891188	0.927922
Schitoviridae_Virulent	-12.2956	-0.233091	-0.090145	0.138722	0.935432	0.969474	0.708636
Steigviridae_Temperate	NA	NA	NA	NA	NA	NA	NA
Steigviridae_Virulent	-19.7055	-0.672714	1.89351	0.0989087	0.940024	0.833203	0.946878
Straboviridae_Temperate	-2.13897	-0.804874	1.23004	0.412609	0.832439	0.694795	0.380904
Straboviridae_Virulent	-12.8306	23.3065	590.666	0.102939	0.0905399	0.999871	0.949062
Suoliviridae_Temperate	-53.8381	20.9913	0.233079	3.56806	3.76527e-07	0.933169	2.9895e-10
Suoliviridae_Virulent	-12.8072	1.57848	-2.42013	0.224803	0.604302	0.400845	0.551323
Tectiviridae_Temperate	-88.218	27.6994	-785.465	3.91687	0.999995	0.999845	0.999994
Tectiviridae_Virulent	NA	NA	NA	NA	NA	NA	NA
Vilmaviridae_Temperate	NA	NA	NA	NA	NA	NA	NA
Vilmaviridae_Virulent	-4239.24	4183.18	-6137.69	3.1087	0.999316	0.998794	0.999995
Winoviridae_Temperate	-14.9292	-0.400637	1.12644	0.0362255	0.939095	0.804244	0.963094
Winoviridae_Virulent	-36.0155	22.2004	0.236652	-0.068767	0.971327	0.961067	0.926241
Zierdtviridae_Temperate	-3102.26	2891.41	-6323.4	16.0083	0.999527	0.998758	0.999977
Zierdtviridae_Virulent	-1225.79	1211.65	-1943.9	0.0830559	0.999863	0.999617	0.980482

## Sheet: statistics phage + treatment
treatment	taxa	Intercept	deliveryVaginal (β)	age12months (β)	pval_deliveryVaginal	pval_age12months
PE treatment	Ackermannviridae_Temperate	NA	NA	NA	NA	NA
PE treatment	Ackermannviridae_Virulent	NA	NA	NA	NA	NA
PE treatment	Aliceevansviridae_Temperate	NA	NA	NA	NA	NA
PE treatment	Aliceevansviridae_Virulent	-35.0063	23.2277	3.97907	0.00186382	0.00311904
PE treatment	Autographiviridae_Temperate	-11.1276	-0.869376	0.0389522	0.841295	0.953304
PE treatment	Autographiviridae_Virulent	-34.5163	1.26426	3.75533	0.794668	4.37595e-05
PE treatment	Casjensviridae_Temperate	NA	NA	NA	NA	NA
PE treatment	Casjensviridae_Virulent	-3072.2	3060.41	0.0599098	0.999659	0.981938
PE treatment	Circoviridae_Temperate	NA	NA	NA	NA	NA
PE treatment	Circoviridae_Virulent	NA	NA	NA	NA	NA
PE treatment	Demerecviridae_Temperate	-12.4603	-1.97347	0.00863411	0.782052	0.994257
PE treatment	Demerecviridae_Virulent	NA	NA	NA	NA	NA
PE treatment	Drexlerviridae_Temperate	-15.8583	1.28038	0.550127	0	0
PE treatment	Drexlerviridae_Virulent	NA	NA	NA	NA	NA
PE treatment	Duneviridae_Temperate	-59.7858	24.2488	3.88888	0.0045375	0.000191173
PE treatment	Duneviridae_Virulent	-40.2086	-0.392887	4.4524	0.94005	6.70185e-06
PE treatment	Fiersviridae_Temperate	12.2728	-25.4486	0.156245	0.00212852	0.836791
PE treatment	Fiersviridae_Virulent	-43.0901	-0.320441	4.68344	0.956879	0.00035243
PE treatment	Forsetiviridae_Temperate	-15.6315	0.146669	0.184638	0.98183	0.861107
PE treatment	Forsetiviridae_Virulent	-66.0222	25.4121	4.39726	0.000664372	0.000266474
PE treatment	Guelinviridae_Temperate	-1950.29	0.345277	161.21	0.967917	1.07824e-120
PE treatment	Guelinviridae_Virulent	-18.8688	0.489639	0.244054	0.952896	0.858182
PE treatment	Helgolandviridae_Temperate	-13.5704	-0.780467	0.0285801	0.905123	0.978924
PE treatment	Helgolandviridae_Virulent	NA	NA	NA	NA	NA
PE treatment	Herelleviridae_Temperate	NA	NA	NA	NA	NA
PE treatment	Herelleviridae_Virulent	NA	NA	NA	NA	NA
PE treatment	Inoviridae_Temperate	NA	NA	NA	NA	NA
PE treatment	Inoviridae_Virulent	-9.31619	-1.31996	-0.119824	0.787215	0.881965
PE treatment	Intestiviridae_Virulent	NA	NA	NA	NA	NA
PE treatment	Mesyanzhinovviridae_Temperate	NA	NA	NA	NA	NA
PE treatment	Mesyanzhinovviridae_Virulent	NA	NA	NA	NA	NA
PE treatment	Microviridae_Temperate	NA	NA	NA	NA	NA
PE treatment	Microviridae_Virulent	-14.9427	0.593219	0.0759151	0.941807	0.94273
PE treatment	Orlajensenviridae_Temperate	NA	NA	NA	NA	NA
PE treatment	Pachyviridae_Temperate	NA	NA	NA	NA	NA
PE treatment	Pachyviridae_Virulent	NA	NA	NA	NA	NA
PE treatment	Peduoviridae_Temperate	NA	NA	NA	NA	NA
PE treatment	Peduoviridae_Virulent	NA	NA	NA	NA	NA
PE treatment	Plectroviridae_Temperate	NA	NA	NA	NA	NA
PE treatment	Plectroviridae_Virulent	NA	NA	NA	NA	NA
PE treatment	Rountreeviridae_Temperate	NA	NA	NA	NA	NA
PE treatment	Rountreeviridae_Virulent	-5.5306	22.2326	-3.32236	0.931614	0.962545
PE treatment	Rudiviridae_Temperate	NA	NA	NA	NA	NA
PE treatment	Rudiviridae_Virulent	NA	NA	NA	NA	NA
PE treatment	Salasmaviridae_Temperate	3.5248	4.4892	-1.10352	0.568345	0.50553
PE treatment	Salasmaviridae_Virulent	39.2837	0.758935	-4.44837	0	0
PE treatment	Schitoviridae_Temperate	42.7054	-27.7662	-4.82357	0.001532	0.00484998
PE treatment	Schitoviridae_Virulent	-11.2426	-1.18242	-0.0224847	0.806716	0.976273
PE treatment	Steigviridae_Temperate	NA	NA	NA	NA	NA
PE treatment	Steigviridae_Virulent	NA	NA	NA	NA	NA
PE treatment	Straboviridae_Temperate	1180	-1194.33	0.183181	1.11999e-35	0.838872
PE treatment	Straboviridae_Virulent	NA	NA	NA	NA	NA
PE treatment	Suoliviridae_Temperate	-36.6724	-0.454642	4.03708	0.922969	7.04697e-05
PE treatment	Suoliviridae_Virulent	NA	NA	NA	NA	NA
PE treatment	Tectiviridae_Temperate	NA	NA	NA	NA	NA
PE treatment	Tectiviridae_Virulent	NA	NA	NA	NA	NA
PE treatment	Vilmaviridae_Temperate	NA	NA	NA	NA	NA
PE treatment	Vilmaviridae_Virulent	NA	NA	NA	NA	NA
PE treatment	Winoviridae_Temperate	-15.6112	-1.40715	-0.0749401	0.889815	0.964207
PE treatment	Winoviridae_Virulent	-106.812	94.0394	-0.0652108	0.782219	0.955955
PE treatment	Zierdtviridae_Temperate	NA	NA	NA	NA	NA
PE treatment	Zierdtviridae_Virulent	NA	NA	NA	NA	NA
Control treatment	Ackermannviridae_Temperate	NA	NA	NA	NA	NA
Control treatment	Ackermannviridae_Virulent	NA	NA	NA	NA	NA
Control treatment	Aliceevansviridae_Temperate	-582.543	2.07547	98.5408	0.623236	3.0252e-13
Control treatment	Aliceevansviridae_Virulent	8.97861	0.269101	0.534046	0.959388	0.538009
Control treatment	Autographiviridae_Temperate	-10.9303	0.0152152	-0.151627	0.997202	0.755673
Control treatment	Autographiviridae_Virulent	-11.9278	1.90413	-0.148078	0.699585	0.779691
Control treatment	Casjensviridae_Temperate	-14.9482	-1.17662	0.0695198	0.851537	0.946206
Control treatment	Casjensviridae_Virulent	-12.5388	-0.82508	0.146509	0.837385	0.819187
Control treatment	Circoviridae_Temperate	NA	NA	NA	NA	NA
Control treatment	Circoviridae_Virulent	NA	NA	NA	NA	NA
Control treatment	Demerecviridae_Temperate	-13.7941	0.163621	0.317419	0	0
Control treatment	Demerecviridae_Virulent	-15.9355	-1.35437	0.369952	0.793868	0.728394
Control treatment	Drexlerviridae_Temperate	NA	NA	NA	NA	NA
Control treatment	Drexlerviridae_Virulent	NA	NA	NA	NA	NA
Control treatment	Duneviridae_Temperate	-15.3309	1.65618	0.0501511	0.787314	0.929452
Control treatment	Duneviridae_Virulent	-13.0068	1.24743	-0.098108	0.815671	0.85577
Control treatment	Fiersviridae_Temperate	-4966.16	-4888.43	822.471	0	0
Control treatment	Fiersviridae_Virulent	NA	NA	NA	NA	NA
Control treatment	Forsetiviridae_Temperate	NA	NA	NA	NA	NA
Control treatment	Forsetiviridae_Virulent	-555.126	538.978	0.159282	1.6143e-26	0.837383
Control treatment	Guelinviridae_Temperate	-146.917	134.219	-0.129879	0.656716	0.872688
Control treatment	Guelinviridae_Virulent	NA	NA	NA	NA	NA
Control treatment	Helgolandviridae_Temperate	NA	NA	NA	NA	NA
Control treatment	Helgolandviridae_Virulent	NA	NA	NA	NA	NA
Control treatment	Herelleviridae_Temperate	203.885	-196.156	0.540582	0.000406027	0.530117
Control treatment	Herelleviridae_Virulent	7.47064	2.14741	0.386315	0.596975	0.616811
Control treatment	Inoviridae_Temperate	-14.3416	-0.976109	0.108931	0.852345	0.898367
Control treatment	Inoviridae_Virulent	NA	NA	NA	NA	NA
Control treatment	Intestiviridae_Virulent	-1058.46	1046.28	-0.073441	0.9999	0.978394
Control treatment	Mesyanzhinovviridae_Temperate	NA	NA	NA	NA	NA
Control treatment	Mesyanzhinovviridae_Virulent	NA	NA	NA	NA	NA
Control treatment	Microviridae_Temperate	-16.5507	-1.90862	-0.0607761	0.850739	0.971049
Control treatment	Microviridae_Virulent	-45.4713	30.3526	0.19052	0.759341	0.807597
Control treatment	Orlajensenviridae_Temperate	NA	NA	NA	NA	NA
Control treatment	Pachyviridae_Temperate	NA	NA	NA	NA	NA
Control treatment	Pachyviridae_Virulent	-39.3357	24.703	0.141487	0.720093	0.853762
Control treatment	Peduoviridae_Temperate	NA	NA	NA	NA	NA
Control treatment	Peduoviridae_Virulent	11.7459	0.715874	0.224388	0.912931	0.831786
Control treatment	Plectroviridae_Temperate	-1147.95	35.9779	91.1072	0.727903	7.8452e-15
Control treatment	Plectroviridae_Virulent	-1147.95	35.9779	91.1072	0.727903	7.8452e-15
Control treatment	Rountreeviridae_Temperate	-428.027	511.569	-16.1612	0.324419	0.86472
Control treatment	Rountreeviridae_Virulent	340.574	27.9043	-63.2983	0.877632	0.100817
Control treatment	Rudiviridae_Temperate	NA	NA	NA	NA	NA
Control treatment	Rudiviridae_Virulent	NA	NA	NA	NA	NA
Control treatment	Salasmaviridae_Temperate	-37.5981	50.1517	0.0388137	0.000508348	0.941654
Control treatment	Salasmaviridae_Virulent	-189.911	178.208	-0.138041	0.00649716	0.802794
Control treatment	Schitoviridae_Temperate	NA	NA	NA	NA	NA
Control treatment	Schitoviridae_Virulent	-13.9395	0.673923	-0.00961189	0.900498	0.986352
Control treatment	Steigviridae_Temperate	NA	NA	NA	NA	NA
Control treatment	Steigviridae_Virulent	NA	NA	NA	NA	NA
Control treatment	Straboviridae_Temperate	-15.073	28.2323	0.0453804	3.52995e-07	0.931434
Control treatment	Straboviridae_Virulent	-14.6812	28.4766	0.0136957	5.12265e-08	0.979906
Control treatment	Suoliviridae_Temperate	-1870.65	1825.47	4.87172	0	2.87703e-05
Control treatment	Suoliviridae_Virulent	-30.8926	16.1834	0.349186	0.918438	0.544975
Control treatment	Tectiviridae_Temperate	NA	NA	NA	NA	NA
Control treatment	Tectiviridae_Virulent	NA	NA	NA	NA	NA
Control treatment	Vilmaviridae_Temperate	NA	NA	NA	NA	NA
Control treatment	Vilmaviridae_Virulent	-534.666	404.829	9.25638	0.000488481	0.353859
Control treatment	Winoviridae_Temperate	NA	NA	NA	NA	NA
Control treatment	Winoviridae_Virulent	-1866.8	1851.39	0.0433361	1.17643e-86	0.966157
Control treatment	Zierdtviridae_Temperate	NA	NA	NA	NA	NA
Control treatment	Zierdtviridae_Virulent	NA	NA	NA	NA	NA

## Sheet: statistics phage + host + treat
treatment	taxa	Intercept	deliveryVaginal (β)	age12months (β)	pval_deliveryVaginal	pval_age12months
PE treatment	Ackermannviridae__Temperate__Bacteroides	NA	NA	NA	NA	NA
PE treatment	Ackermannviridae__Temperate__Enterocloster	NA	NA	NA	NA	NA
PE treatment	Ackermannviridae__Temperate__Escherichia	NA	NA	NA	NA	NA
PE treatment	Ackermannviridae__Temperate__Klebsiella	NA	NA	NA	NA	NA
PE treatment	Ackermannviridae__Temperate__Lachnospira	NA	NA	NA	NA	NA
PE treatment	Ackermannviridae__Temperate__NA	NA	NA	NA	NA	NA
PE treatment	Ackermannviridae__Temperate__Phoenicibacter	NA	NA	NA	NA	NA
PE treatment	Ackermannviridae__Temperate__Roseburia	NA	NA	NA	NA	NA
PE treatment	Ackermannviridae__Temperate__Salmonella	NA	NA	NA	NA	NA
PE treatment	Ackermannviridae__Virulent__Bacteroides	NA	NA	NA	NA	NA
PE treatment	Ackermannviridae__Virulent__Citrobacter	NA	NA	NA	NA	NA
PE treatment	Ackermannviridae__Virulent__Clostridium	NA	NA	NA	NA	NA
PE treatment	Ackermannviridae__Virulent__Enterobacter	NA	NA	NA	NA	NA
PE treatment	Ackermannviridae__Virulent__Enterocloster	NA	NA	NA	NA	NA
PE treatment	Ackermannviridae__Virulent__Gabonibacter	NA	NA	NA	NA	NA
PE treatment	Ackermannviridae__Virulent__Hafnia	NA	NA	NA	NA	NA
PE treatment	Ackermannviridae__Virulent__Klebsiella	NA	NA	NA	NA	NA
PE treatment	Ackermannviridae__Virulent__Lachnospira	NA	NA	NA	NA	NA
PE treatment	Ackermannviridae__Virulent__Massilioclostridium	NA	NA	NA	NA	NA
PE treatment	Ackermannviridae__Virulent__NA	NA	NA	NA	NA	NA
PE treatment	Aliceevansviridae__Temperate__Absicoccus	NA	NA	NA	NA	NA
PE treatment	Aliceevansviridae__Temperate__Acetatifactor	NA	NA	NA	NA	NA
PE treatment	Aliceevansviridae__Temperate__Actinomyces	-28.6532	41.0403	-4.00608	0.999996	0.999997
PE treatment	Aliceevansviridae__Temperate__Agathobacter	NA	NA	NA	NA	NA
PE treatment	Aliceevansviridae__Temperate__Anaeroglobus	NA	NA	NA	NA	NA
PE treatment	Aliceevansviridae__Temperate__Anaerostipes	NA	NA	NA	NA	NA
PE treatment	Aliceevansviridae__Temperate__Anaerotruncus	NA	NA	NA	NA	NA
PE treatment	Aliceevansviridae__Temperate__Bifidobacterium	-23298.6	23300.7	-3.18404	0	0.887292
PE treatment	Aliceevansviridae__Temperate__Blautia	NA	NA	NA	NA	NA
PE treatment	Aliceevansviridae__Temperate__CAG-245	NA	NA	NA	NA	NA
PE treatment	Aliceevansviridae__Temperate__Choladocola	NA	NA	NA	NA	NA
PE treatment	Aliceevansviridae__Temperate__Clostridium	13.2071	-27.2982	0.0656341	0.000132111	0.939646
PE treatment	Aliceevansviridae__Temperate__Coprobacillus	NA	NA	NA	NA	NA
PE treatment	Aliceevansviridae__Temperate__Dorea	NA	NA	NA	NA	NA
PE treatment	Aliceevansviridae__Temperate__Dysosmobacter	NA	NA	NA	NA	NA
PE treatment	Aliceevansviridae__Temperate__Eisenbergiella	NA	NA	NA	NA	NA
PE treatment	Aliceevansviridae__Temperate__Enterobacter	NA	NA	NA	NA	NA
PE treatment	Aliceevansviridae__Temperate__Enterocloster	NA	NA	NA	NA	NA
PE treatment	Aliceevansviridae__Temperate__Enterococcus	-14.3686	-0.15462	0.100092	0.983929	0.937151
PE treatment	Aliceevansviridae__Temperate__Erysipelatoclostridium	-56415.5	56375.9	4.28049	0	0.000703595
PE treatment	Aliceevansviridae__Temperate__Escherichia	NA	NA	NA	NA	NA
PE treatment	Aliceevansviridae__Temperate__Eubacterium	NA	NA	NA	NA	NA
PE treatment	Aliceevansviridae__Temperate__Evtepia	NA	NA	NA	NA	NA
PE treatment	Aliceevansviridae__Temperate__Faecalibacterium	NA	NA	NA	NA	NA
PE treatment	Aliceevansviridae__Temperate__Flavonifractor	NA	NA	NA	NA	NA
PE treatment	Aliceevansviridae__Temperate__Fusobacterium	NA	NA	NA	NA	NA
PE treatment	Aliceevansviridae__Temperate__Gemella	-23298.6	23300.9	-3.19871	0	0.865424
PE treatment	Aliceevansviridae__Temperate__Gemmiger	NA	NA	NA	NA	NA
PE treatment	Aliceevansviridae__Temperate__Granulicatella	NA	NA	NA	NA	NA
PE treatment	Aliceevansviridae__Temperate__Hungatella	NA	NA	NA	NA	NA
PE treatment	Aliceevansviridae__Temperate__Intestinibacter	-40.4565	-19.8651	3.24192	0.996237	0.998191
PE treatment	Aliceevansviridae__Temperate__Klebsiella	NA	NA	NA	NA	NA
PE treatment	Aliceevansviridae__Temperate__Lachnobacterium	NA	NA	NA	NA	NA
PE treatment	Aliceevansviridae__Temperate__Lachnospira	NA	NA	NA	NA	NA
PE treatment	Aliceevansviridae__Temperate__Lacticaseibacillus	NA	NA	NA	NA	NA
PE treatment	Aliceevansviridae__Temperate__Lactiplantibacillus	NA	NA	NA	NA	NA
PE treatment	Aliceevansviridae__Temperate__Lactobacillus	NA	NA	NA	NA	NA
PE treatment	Aliceevansviridae__Temperate__Lactococcus	NA	NA	NA	NA	NA
PE treatment	Aliceevansviridae__Temperate__Massilioclostridium	NA	NA	NA	NA	NA
PE treatment	Aliceevansviridae__Temperate__Mediterraneibacter	NA	NA	NA	NA	NA
PE treatment	Aliceevansviridae__Temperate__Muricomes	NA	NA	NA	NA	NA
PE treatment	Aliceevansviridae__Temperate__NA	56.3628	-42.7906	-0.26677	0.433536	0.74069
PE treatment	Aliceevansviridae__Temperate__Oscillibacter	NA	NA	NA	NA	NA
PE treatment	Aliceevansviridae__Temperate__Peptoniphilus	NA	NA	NA	NA	NA
PE treatment	Aliceevansviridae__Temperate__Robinsoniella	NA	NA	NA	NA	NA
PE treatment	Aliceevansviridae__Temperate__Roseburia	NA	NA	NA	NA	NA
PE treatment	Aliceevansviridae__Temperate__Rothia	NA	NA	NA	NA	NA
PE treatment	Aliceevansviridae__Temperate__RUG115	NA	NA	NA	NA	NA
PE treatment	Aliceevansviridae__Temperate__Ruminococcus	NA	NA	NA	NA	NA
PE treatment	Aliceevansviridae__Temperate__Salmonella	NA	NA	NA	NA	NA
PE treatment	Aliceevansviridae__Temperate__Streptococcus	7.60285	1.73829	0.0844593	0.646686	0.892223
PE treatment	Aliceevansviridae__Temperate__Subdoligranulum	NA	NA	NA	NA	NA
PE treatment	Aliceevansviridae__Temperate__Terrisporobacter	NA	NA	NA	NA	NA
PE treatment	Aliceevansviridae__Temperate__Thomasclavelia	NA	NA	NA	NA	NA
PE treatment	Aliceevansviridae__Temperate__Veillonella	-37.8127	23.476	0.124599	0.823285	0.896707
PE treatment	Aliceevansviridae__Temperate__Vescimonas	NA	NA	NA	NA	NA
PE treatment	Aliceevansviridae__Virulent__Acetatifactor	NA	NA	NA	NA	NA
PE treatment	Aliceevansviridae__Virulent__Akkermansia	NA	NA	NA	NA	NA
PE treatment	Aliceevansviridae__Virulent__Anaerotruncus	NA	NA	NA	NA	NA
PE treatment	Aliceevansviridae__Virulent__Bacteroides	NA	NA	NA	NA	NA
PE treatment	Aliceevansviridae__Virulent__Bifidobacterium	NA	NA	NA	NA	NA
PE treatment	Aliceevansviridae__Virulent__Blautia	NA	NA	NA	NA	NA
PE treatment	Aliceevansviridae__Virulent__CAG-177	NA	NA	NA	NA	NA
PE treatment	Aliceevansviridae__Virulent__CAG-882	NA	NA	NA	NA	NA
PE treatment	Aliceevansviridae__Virulent__Citrobacter	NA	NA	NA	NA	NA
PE treatment	Aliceevansviridae__Virulent__Clostridium	-12.3927	-0.165308	0.1269	0.970975	0.849683
PE treatment	Aliceevansviridae__Virulent__Coprococcus	NA	NA	NA	NA	NA
PE treatment	Aliceevansviridae__Virulent__Copromonas	NA	NA	NA	NA	NA
PE treatment	Aliceevansviridae__Virulent__Eisenbergiella	NA	NA	NA	NA	NA
PE treatment	Aliceevansviridae__Virulent__Enterocloster	NA	NA	NA	NA	NA
PE treatment	Aliceevansviridae__Virulent__Enterococcus	NA	NA	NA	NA	NA
PE treatment	Aliceevansviridae__Virulent__Erysipelatoclostridium	NA	NA	NA	NA	NA
PE treatment	Aliceevansviridae__Virulent__Faecalibacterium	NA	NA	NA	NA	NA
PE treatment	Aliceevansviridae__Virulent__Faecalimonas	NA	NA	NA	NA	NA
PE treatment	Aliceevansviridae__Virulent__Flavonifractor	NA	NA	NA	NA	NA
PE treatment	Aliceevansviridae__Virulent__Fusicatenibacter	NA	NA	NA	NA	NA
PE treatment	Aliceevansviridae__Virulent__Fusobacterium	NA	NA	NA	NA	NA
PE treatment	Aliceevansviridae__Virulent__Gemella	NA	NA	NA	NA	NA
PE treatment	Aliceevansviridae__Virulent__Granulicatella	NA	NA	NA	NA	NA
PE treatment	Aliceevansviridae__Virulent__Hungatella	NA	NA	NA	NA	NA
PE treatment	Aliceevansviridae__Virulent__Klebsiella	NA	NA	NA	NA	NA
PE treatment	Aliceevansviridae__Virulent__Lachnospira	NA	NA	NA	NA	NA
PE treatment	Aliceevansviridae__Virulent__Lacticaseibacillus	NA	NA	NA	NA	NA
PE treatment	Aliceevansviridae__Virulent__Lactiplantibacillus	NA	NA	NA	NA	NA
PE treatment	Aliceevansviridae__Virulent__Lactobacillus	NA	NA	NA	NA	NA
PE treatment	Aliceevansviridae__Virulent__Lactococcus	NA	NA	NA	NA	NA
PE treatment	Aliceevansviridae__Virulent__Massilioclostridium	NA	NA	NA	NA	NA
PE treatment	Aliceevansviridae__Virulent__Mogibacterium	NA	NA	NA	NA	NA
PE treatment	Aliceevansviridae__Virulent__NA	-1.87689	-16.8955	0.884996	0.0181133	0.454185
PE treatment	Aliceevansviridae__Virulent__Oceanibaculum	NA	NA	NA	NA	NA
PE treatment	Aliceevansviridae__Virulent__Parabacteroides	NA	NA	NA	NA	NA
PE treatment	Aliceevansviridae__Virulent__Roseburia	NA	NA	NA	NA	NA
PE treatment	Aliceevansviridae__Virulent__Rothia	NA	NA	NA	NA	NA
PE treatment	Aliceevansviridae__Virulent__Ruminococcus	NA	NA	NA	NA	NA
PE treatment	Aliceevansviridae__Virulent__Ruthenibacterium	NA	NA	NA	NA	NA
PE treatment	Aliceevansviridae__Virulent__Streptococcus	21.6541	1.66938	-2.72122	0	0
PE treatment	Aliceevansviridae__Virulent__Veillonella	-103.446	86.2629	0.0394878	0.244938	0.98092
PE treatment	Autographiviridae__Temperate__Acetatifactor	NA	NA	NA	NA	NA
PE treatment	Autographiviridae__Temperate__Acinetobacter	NA	NA	NA	NA	NA
PE treatment	Autographiviridae__Temperate__Bacteroides	NA	NA	NA	NA	NA
PE treatment	Autographiviridae__Temperate__Bifidobacterium	NA	NA	NA	NA	NA
PE treatment	Autographiviridae__Temperate__Bilophila	NA	NA	NA	NA	NA
PE treatment	Autographiviridae__Temperate__Citrobacter	NA	NA	NA	NA	NA
PE treatment	Autographiviridae__Temperate__Clostridium	-15.9753	-2.58595	0.113203	0.767156	0.938378
PE treatment	Autographiviridae__Temperate__Enterocloster	NA	NA	NA	NA	NA
PE treatment	Autographiviridae__Temperate__Erysipelatoclostridium	NA	NA	NA	NA	NA
PE treatment	Autographiviridae__Temperate__Escherichia	NA	NA	NA	NA	NA
PE treatment	Autographiviridae__Temperate__Flavonifractor	NA	NA	NA	NA	NA
PE treatment	Autographiviridae__Temperate__Hungatella	NA	NA	NA	NA	NA
PE treatment	Autographiviridae__Temperate__NA	-11.5475	-1.05331	-0.150182	0.867065	0.885291
PE treatment	Autographiviridae__Temperate__Pauljensenia	NA	NA	NA	NA	NA
PE treatment	Autographiviridae__Temperate__Phocaeicola	-23298.6	23300.9	-3.19871	0	0.865424
PE treatment	Autographiviridae__Temperate__Pseudoflavonifractor	NA	NA	NA	NA	NA
PE treatment	Autographiviridae__Virulent__Alistipes	NA	NA	NA	NA	NA
PE treatment	Autographiviridae__Virulent__Bacteroides	-2231.05	2213.82	0.0461418	7.43799e-258	0.977708
PE treatment	Autographiviridae__Virulent__Bianquea	NA	NA	NA	NA	NA
PE treatment	Autographiviridae__Virulent__Bifidobacterium	NA	NA	NA	NA	NA
PE treatment	Autographiviridae__Virulent__Bilophila	NA	NA	NA	NA	NA
PE treatment	Autographiviridae__Virulent__CAG-115	NA	NA	NA	NA	NA
PE treatment	Autographiviridae__Virulent__Clostridium	NA	NA	NA	NA	NA
PE treatment	Autographiviridae__Virulent__Enterobacter	NA	NA	NA	NA	NA
PE treatment	Autographiviridae__Virulent__Enterocloster	NA	NA	NA	NA	NA
PE treatment	Autographiviridae__Virulent__Escherichia	-23298.5	23300.6	-3.18014	0	0.882178
PE treatment	Autographiviridae__Virulent__Eubacterium	NA	NA	NA	NA	NA
PE treatment	Autographiviridae__Virulent__Klebsiella	NA	NA	NA	NA	NA
PE treatment	Autographiviridae__Virulent__Lawsonibacter	NA	NA	NA	NA	NA
PE treatment	Autographiviridae__Virulent__NA	-15.7165	0.64841	0.172243	0.918633	0.857277
PE treatment	Autographiviridae__Virulent__Phocaeicola	NA	NA	NA	NA	NA
PE treatment	Autographiviridae__Virulent__Thomasclavelia	NA	NA	NA	NA	NA
PE treatment	Autographiviridae__Virulent__Veillonella	-10.4133	-1.47001	-0.085419	0.790457	0.925982
PE treatment	Casjensviridae__Temperate__Bacteroides	NA	NA	NA	NA	NA
PE treatment	Casjensviridae__Temperate__Campylobacter	NA	NA	NA	NA	NA
PE treatment	Casjensviridae__Temperate__Klebsiella	NA	NA	NA	NA	NA
PE treatment	Casjensviridae__Temperate__NA	NA	NA	NA	NA	NA
PE treatment	Casjensviridae__Temperate__Parabacteroides	NA	NA	NA	NA	NA
PE treatment	Casjensviridae__Temperate__Phocaeicola	NA	NA	NA	NA	NA
PE treatment	Casjensviridae__Temperate__Roseburia	NA	NA	NA	NA	NA
PE treatment	Casjensviridae__Virulent__Bacteroides	NA	NA	NA	NA	NA
PE treatment	Casjensviridae__Virulent__Campylobacter	NA	NA	NA	NA	NA
PE treatment	Casjensviridae__Virulent__NA	NA	NA	NA	NA	NA
PE treatment	Casjensviridae__Virulent__Neisseria	NA	NA	NA	NA	NA
PE treatment	Casjensviridae__Virulent__Phocaeicola	NA	NA	NA	NA	NA
PE treatment	Circoviridae__Temperate__Bifidobacterium	NA	NA	NA	NA	NA
PE treatment	Circoviridae__Temperate__CAG-245	NA	NA	NA	NA	NA
PE treatment	Circoviridae__Temperate__Clostridium	NA	NA	NA	NA	NA
PE treatment	Circoviridae__Temperate__Lachnospira	NA	NA	NA	NA	NA
PE treatment	Circoviridae__Temperate__NA	NA	NA	NA	NA	NA
PE treatment	Circoviridae__Temperate__Ruminococcus	NA	NA	NA	NA	NA
PE treatment	Circoviridae__Virulent__Ruminococcus	NA	NA	NA	NA	NA
PE treatment	Demerecviridae__Temperate__Acetatifactor	NA	NA	NA	NA	NA
PE treatment	Demerecviridae__Temperate__Amedibacterium	NA	NA	NA	NA	NA
PE treatment	Demerecviridae__Temperate__Clostridium	NA	NA	NA	NA	NA
PE treatment	Demerecviridae__Temperate__Escherichia	NA	NA	NA	NA	NA
PE treatment	Demerecviridae__Temperate__Eubacterium	NA	NA	NA	NA	NA
PE treatment	Demerecviridae__Temperate__Flavonifractor	NA	NA	NA	NA	NA
PE treatment	Demerecviridae__Temperate__Mediterraneibacter	-161.188	181.661	-5.32513	0.999983	0.999996
PE treatment	Demerecviridae__Temperate__Megamonas	NA	NA	NA	NA	NA
PE treatment	Demerecviridae__Temperate__NA	NA	NA	NA	NA	NA
PE treatment	Demerecviridae__Temperate__Roseburia	NA	NA	NA	NA	NA
PE treatment	Demerecviridae__Temperate__Serratia	NA	NA	NA	NA	NA
PE treatment	Demerecviridae__Temperate__Sutterella	NA	NA	NA	NA	NA
PE treatment	Demerecviridae__Virulent__Acinetobacter	NA	NA	NA	NA	NA
PE treatment	Demerecviridae__Virulent__Anaerostipes	NA	NA	NA	NA	NA
PE treatment	Demerecviridae__Virulent__Avoscillospira	NA	NA	NA	NA	NA
PE treatment	Demerecviridae__Virulent__NA	NA	NA	NA	NA	NA
PE treatment	Demerecviridae__Virulent__Nanosynbacter	NA	NA	NA	NA	NA
PE treatment	Demerecviridae__Virulent__Pauljensenia	NA	NA	NA	NA	NA
PE treatment	Demerecviridae__Virulent__Roseburia	NA	NA	NA	NA	NA
PE treatment	Demerecviridae__Virulent__Sutterella	NA	NA	NA	NA	NA
PE treatment	Drexlerviridae__Temperate__Akkermansia	NA	NA	NA	NA	NA
PE treatment	Drexlerviridae__Temperate__Anaerotruncus	NA	NA	NA	NA	NA
PE treatment	Drexlerviridae__Temperate__Citrobacter	NA	NA	NA	NA	NA
PE treatment	Drexlerviridae__Temperate__Escherichia	-12.341	-2.13837	0.034969	0.757763	0.97612
PE treatment	Drexlerviridae__Temperate__Flavonifractor	NA	NA	NA	NA	NA
PE treatment	Drexlerviridae__Temperate__Klebsiella	NA	NA	NA	NA	NA
PE treatment	Drexlerviridae__Temperate__Lactococcus	NA	NA	NA	NA	NA
PE treatment	Drexlerviridae__Temperate__Massilioclostridium	NA	NA	NA	NA	NA
PE treatment	Drexlerviridae__Virulent__Anaerotruncus	NA	NA	NA	NA	NA
PE treatment	Drexlerviridae__Virulent__Citrobacter	NA	NA	NA	NA	NA
PE treatment	Drexlerviridae__Virulent__Escherichia	NA	NA	NA	NA	NA
PE treatment	Drexlerviridae__Virulent__Flavonifractor	NA	NA	NA	NA	NA
PE treatment	Drexlerviridae__Virulent__Klebsiella	-23298.5	23300.6	-3.18014	0	0.882178
PE treatment	Drexlerviridae__Virulent__Lactococcus	NA	NA	NA	NA	NA
PE treatment	Duneviridae__Temperate__Alistipes	NA	NA	NA	NA	NA
PE treatment	Duneviridae__Temperate__Bacteroides	NA	NA	NA	NA	NA
PE treatment	Duneviridae__Temperate__Bifidobacterium	NA	NA	NA	NA	NA
PE treatment	Duneviridae__Temperate__Clostridium	NA	NA	NA	NA	NA
PE treatment	Duneviridae__Temperate__Faecalibacterium	NA	NA	NA	NA	NA
PE treatment	Duneviridae__Temperate__Faecalitalea	NA	NA	NA	NA	NA
PE treatment	Duneviridae__Temperate__NA	NA	NA	NA	NA	NA
PE treatment	Duneviridae__Temperate__Parabacteroides	NA	NA	NA	NA	NA
PE treatment	Duneviridae__Temperate__Pelosinus	NA	NA	NA	NA	NA
PE treatment	Duneviridae__Temperate__Phocaeicola	-3727.55	14224.4	-1752.12	0	0
PE treatment	Duneviridae__Temperate__Streptococcus	NA	NA	NA	NA	NA
PE treatment	Duneviridae__Temperate__Turicibacter	NA	NA	NA	NA	NA
PE treatment	Duneviridae__Virulent__Alistipes	NA	NA	NA	NA	NA
PE treatment	Duneviridae__Virulent__Bacteroides	NA	NA	NA	NA	NA
PE treatment	Duneviridae__Virulent__Bifidobacterium	NA	NA	NA	NA	NA
PE treatment	Duneviridae__Virulent__Haemophilus	NA	NA	NA	NA	NA
PE treatment	Duneviridae__Virulent__Lancefieldella	-23298.6	23300.9	-3.19871	0	0.865424
PE treatment	Duneviridae__Virulent__NA	-15.6312	-1.47398	-0.0692442	0	7.23359e-14
PE treatment	Duneviridae__Virulent__Parabacteroides	NA	NA	NA	NA	NA
PE treatment	Duneviridae__Virulent__Phocaeicola	NA	NA	NA	NA	NA
PE treatment	Duneviridae__Virulent__Rothia	NA	NA	NA	NA	NA
PE treatment	Duneviridae__Virulent__Turicibacter	NA	NA	NA	NA	NA
PE treatment	Duneviridae__Virulent__Veillonella	NA	NA	NA	NA	NA
PE treatment	Fiersviridae__Temperate__Bacteroides	NA	NA	NA	NA	NA
PE treatment	Fiersviridae__Temperate__Bifidobacterium	NA	NA	NA	NA	NA
PE treatment	Fiersviridae__Temperate__Blautia	NA	NA	NA	NA	NA
PE treatment	Fiersviridae__Temperate__Caproicibacterium	NA	NA	NA	NA	NA
PE treatment	Fiersviridae__Temperate__Clostridioides	NA	NA	NA	NA	NA
PE treatment	Fiersviridae__Temperate__Clostridium	55.8943	-38.4494	-6.28531	0.00363263	7.68504e-07
PE treatment	Fiersviridae__Temperate__Erysipelatoclostridium	NA	NA	NA	NA	NA
PE treatment	Fiersviridae__Temperate__GCA-900066495	NA	NA	NA	NA	NA
PE treatment	Fiersviridae__Temperate__Lactococcus	NA	NA	NA	NA	NA
PE treatment	Fiersviridae__Temperate__Massilioclostridium	NA	NA	NA	NA	NA
PE treatment	Fiersviridae__Temperate__NA	11.7856	-24.9638	0.119457	0.000956111	0.877536
PE treatment	Fiersviridae__Temperate__Parabacteroides	NA	NA	NA	NA	NA
PE treatment	Fiersviridae__Temperate__Romboutsia	NA	NA	NA	NA	NA
PE treatment	Fiersviridae__Temperate__Roseburia	-197.479	1370.16	-197.434	0.0260802	0.124155
PE treatment	Fiersviridae__Temperate__RUG115	-23298.6	23300.7	-3.18404	0	0.887292
PE treatment	Fiersviridae__Temperate__Streptococcus	NA	NA	NA	NA	NA
PE treatment	Fiersviridae__Temperate__Veillonella	NA	NA	NA	NA	NA
PE treatment	Fiersviridae__Virulent__Acetatifactor	NA	NA	NA	NA	NA
PE treatment	Fiersviridae__Virulent__Agathobacter	NA	NA	NA	NA	NA
PE treatment	Fiersviridae__Virulent__Bacteroides	NA	NA	NA	NA	NA
PE treatment	Fiersviridae__Virulent__Bifidobacterium	NA	NA	NA	NA	NA
PE treatment	Fiersviridae__Virulent__Blautia	NA	NA	NA	NA	NA
PE treatment	Fiersviridae__Virulent__Clostridioides	NA	NA	NA	NA	NA
PE treatment	Fiersviridae__Virulent__Clostridium	NA	NA	NA	NA	NA
PE treatment	Fiersviridae__Virulent__Copromonas	NA	NA	NA	NA	NA
PE treatment	Fiersviridae__Virulent__Flavonifractor	NA	NA	NA	NA	NA
PE treatment	Fiersviridae__Virulent__Fusobacterium	NA	NA	NA	NA	NA
PE treatment	Fiersviridae__Virulent__NA	NA	NA	NA	NA	NA
PE treatment	Fiersviridae__Virulent__Nanogingivalis	NA	NA	NA	NA	NA
PE treatment	Fiersviridae__Virulent__Parabacteroides	NA	NA	NA	NA	NA
PE treatment	Fiersviridae__Virulent__Romboutsia	NA	NA	NA	NA	NA
PE treatment	Fiersviridae__Virulent__Roseburia	-37.588	25.5128	0.061691	0.940838	0.941836
PE treatment	Fiersviridae__Virulent__Streptococcus	NA	NA	NA	NA	NA
PE treatment	Fiersviridae__Virulent__Veillonella	NA	NA	NA	NA	NA
PE treatment	Fiersviridae__Virulent__Zhenhengia	NA	NA	NA	NA	NA
PE treatment	Forsetiviridae__Temperate__Alistipes	-23298.6	23300.7	-3.18404	0	0.887292
PE treatment	Forsetiviridae__Temperate__Bacteroides	NA	NA	NA	NA	NA
PE treatment	Forsetiviridae__Temperate__NA	NA	NA	NA	NA	NA
PE treatment	Forsetiviridae__Temperate__Parabacteroides	NA	NA	NA	NA	NA
PE treatment	Forsetiviridae__Temperate__Phocaeicola	-23298.6	23300.7	-3.18404	0	0.887292
PE treatment	Forsetiviridae__Temperate__Ruthenibacterium	NA	NA	NA	NA	NA
PE treatment	Forsetiviridae__Virulent__Alistipes	NA	NA	NA	NA	NA
PE treatment	Forsetiviridae__Virulent__Bacteroides	NA	NA	NA	NA	NA
PE treatment	Forsetiviridae__Virulent__Barnesiella	-23298.6	23300.7	-3.18404	0	0.887292
PE treatment	Forsetiviridae__Virulent__NA	NA	NA	NA	NA	NA
PE treatment	Forsetiviridae__Virulent__Parabacteroides	NA	NA	NA	NA	NA
PE treatment	Forsetiviridae__Virulent__Phocaeicola	NA	NA	NA	NA	NA
PE treatment	Guelinviridae__Temperate__Acholeplasma	NA	NA	NA	NA	NA
PE treatment	Guelinviridae__Temperate__Blautia	NA	NA	NA	NA	NA
PE treatment	Guelinviridae__Temperate__Clostridium	NA	NA	NA	NA	NA
PE treatment	Guelinviridae__Temperate__Intestinibacter	NA	NA	NA	NA	NA
PE treatment	Guelinviridae__Temperate__Lachnoclostridium	NA	NA	NA	NA	NA
PE treatment	Guelinviridae__Temperate__Massilioclostridium	NA	NA	NA	NA	NA
PE treatment	Guelinviridae__Temperate__Sarcina	NA	NA	NA	NA	NA
PE treatment	Guelinviridae__Virulent__Acholeplasma	NA	NA	NA	NA	NA
PE treatment	Guelinviridae__Virulent__Clostridium	-55.9166	38.6429	0.0503988	0.475658	0.975585
PE treatment	Guelinviridae__Virulent__NA	NA	NA	NA	NA	NA
PE treatment	Helgolandviridae__Temperate__Alistipes	NA	NA	NA	NA	NA
PE treatment	Helgolandviridae__Temperate__Bacteroides	NA	NA	NA	NA	NA
PE treatment	Helgolandviridae__Temperate__Mediterraneibacter	NA	NA	NA	NA	NA
PE treatment	Helgolandviridae__Temperate__NA	NA	NA	NA	NA	NA
PE treatment	Helgolandviridae__Temperate__Paraprevotella	-23298.5	23300.6	-3.18014	0	0.882178
PE treatment	Helgolandviridae__Virulent__NA	NA	NA	NA	NA	NA
PE treatment	Helgolandviridae__Virulent__Pauljensenia	NA	NA	NA	NA	NA
PE treatment	Helgolandviridae__Virulent__Thomasclavelia	NA	NA	NA	NA	NA
PE treatment	Herelleviridae__Temperate__Absicoccus	NA	NA	NA	NA	NA
PE treatment	Herelleviridae__Temperate__Acetatifactor	NA	NA	NA	NA	NA
PE treatment	Herelleviridae__Temperate__Agathobacter	NA	NA	NA	NA	NA
PE treatment	Herelleviridae__Temperate__Anaerobutyricum	NA	NA	NA	NA	NA
PE treatment	Herelleviridae__Temperate__Anaerosporobacter	NA	NA	NA	NA	NA
PE treatment	Herelleviridae__Temperate__Anaerostipes	NA	NA	NA	NA	NA
PE treatment	Herelleviridae__Temperate__Anaerotignum	NA	NA	NA	NA	NA
PE treatment	Herelleviridae__Temperate__Barnesiella	NA	NA	NA	NA	NA
PE treatment	Herelleviridae__Temperate__Bifidobacterium	NA	NA	NA	NA	NA
PE treatment	Herelleviridae__Temperate__Blautia	NA	NA	NA	NA	NA
PE treatment	Herelleviridae__Temperate__Brevibacillus	NA	NA	NA	NA	NA
PE treatment	Herelleviridae__Temperate__Butyricicoccus	NA	NA	NA	NA	NA
PE treatment	Herelleviridae__Temperate__CAG-317	NA	NA	NA	NA	NA
PE treatment	Herelleviridae__Temperate__CAG-41	NA	NA	NA	NA	NA
PE treatment	Herelleviridae__Temperate__Catenibacillus	NA	NA	NA	NA	NA
PE treatment	Herelleviridae__Temperate__Clostridioides	NA	NA	NA	NA	NA
PE treatment	Herelleviridae__Temperate__Clostridium	-21.7778	6.94161	2.14432	0.207774	0.0899237
PE treatment	Herelleviridae__Temperate__Collinsella	NA	NA	NA	NA	NA
PE treatment	Herelleviridae__Temperate__Copromonas	NA	NA	NA	NA	NA
PE treatment	Herelleviridae__Temperate__Dorea	NA	NA	NA	NA	NA
PE treatment	Herelleviridae__Temperate__Eisenbergiella	NA	NA	NA	NA	NA
PE treatment	Herelleviridae__Temperate__Enterobacter	NA	NA	NA	NA	NA
PE treatment	Herelleviridae__Temperate__Enterocloster	-15.6312	-1.47398	-0.0692483	0	7.21676e-14
PE treatment	Herelleviridae__Temperate__Enterococcus	-67.1704	26.3465	4.48606	0.000336079	6.00464e-05
PE treatment	Herelleviridae__Temperate__Erysipelatoclostridium	NA	NA	NA	NA	NA
PE treatment	Herelleviridae__Temperate__Eubacterium	NA	NA	NA	NA	NA
PE treatment	Herelleviridae__Temperate__Faecalibacillus	NA	NA	NA	NA	NA
PE treatment	Herelleviridae__Temperate__Faecalibacterium	NA	NA	NA	NA	NA
PE treatment	Herelleviridae__Temperate__Faecalimonas	NA	NA	NA	NA	NA
PE treatment	Herelleviridae__Temperate__Fimicola	NA	NA	NA	NA	NA
PE treatment	Herelleviridae__Temperate__Fimivicinus	NA	NA	NA	NA	NA
PE treatment	Herelleviridae__Temperate__Finegoldia	NA	NA	NA	NA	NA
PE treatment	Herelleviridae__Temperate__Flavonifractor	NA	NA	NA	NA	NA
PE treatment	Herelleviridae__Temperate__Fusicatenibacter	NA	NA	NA	NA	NA
PE treatment	Herelleviridae__Temperate__Fusobacterium	NA	NA	NA	NA	NA
PE treatment	Herelleviridae__Temperate__Gemella	NA	NA	NA	NA	NA
PE treatment	Herelleviridae__Temperate__Gemmiger	NA	NA	NA	NA	NA
PE treatment	Herelleviridae__Temperate__Gordonibacter	NA	NA	NA	NA	NA
PE treatment	Herelleviridae__Temperate__Granulicatella	NA	NA	NA	NA	NA
PE treatment	Herelleviridae__Temperate__Hungatella	NA	NA	NA	NA	NA
PE treatment	Herelleviridae__Temperate__Intestinibacter	NA	NA	NA	NA	NA
PE treatment	Herelleviridae__Temperate__Intestinimonas	NA	NA	NA	NA	NA
PE treatment	Herelleviridae__Temperate__KLE1615	NA	NA	NA	NA	NA
PE treatment	Herelleviridae__Temperate__Lachnoanaerobaculum	NA	NA	NA	NA	NA
PE treatment	Herelleviridae__Temperate__Lachnospira	NA	NA	NA	NA	NA
PE treatment	Herelleviridae__Temperate__Lacticaseibacillus	NA	NA	NA	NA	NA
PE treatment	Herelleviridae__Temperate__Lactiplantibacillus	NA	NA	NA	NA	NA
PE treatment	Herelleviridae__Temperate__Lactobacillus	NA	NA	NA	NA	NA
PE treatment	Herelleviridae__Temperate__Lactococcus	NA	NA	NA	NA	NA
PE treatment	Herelleviridae__Temperate__Leptotrichia	NA	NA	NA	NA	NA
PE treatment	Herelleviridae__Temperate__Levyella	NA	NA	NA	NA	NA
PE treatment	Herelleviridae__Temperate__Ligilactobacillus	NA	NA	NA	NA	NA
PE treatment	Herelleviridae__Temperate__Limosilactobacillus	NA	NA	NA	NA	NA
PE treatment	Herelleviridae__Temperate__Massilimicrobiota	NA	NA	NA	NA	NA
PE treatment	Herelleviridae__Temperate__Massilioclostridium	NA	NA	NA	NA	NA
PE treatment	Herelleviridae__Temperate__Mediterraneibacter	-197.479	1370.16	-197.434	0.999871	0.999832
PE treatment	Herelleviridae__Temperate__Mobilisporobacter	NA	NA	NA	NA	NA
PE treatment	Herelleviridae__Temperate__Monoglobus	NA	NA	NA	NA	NA
PE treatment	Herelleviridae__Temperate__Muricomes	NA	NA	NA	NA	NA
PE treatment	Herelleviridae__Temperate__NA	-36.4784	-1.38044	4.06682	0.784658	0.000122331
PE treatment	Herelleviridae__Temperate__Paraclostridium	NA	NA	NA	NA	NA
PE treatment	Herelleviridae__Temperate__Parvimonas	NA	NA	NA	NA	NA
PE treatment	Herelleviridae__Temperate__Peptacetobacter	NA	NA	NA	NA	NA
PE treatment	Herelleviridae__Temperate__Phocaeicola	NA	NA	NA	NA	NA
PE treatment	Herelleviridae__Temperate__Propionimicrobium	NA	NA	NA	NA	NA
PE treatment	Herelleviridae__Temperate__Robinsoniella	NA	NA	NA	NA	NA
PE treatment	Herelleviridae__Temperate__Romboutsia	NA	NA	NA	NA	NA
PE treatment	Herelleviridae__Temperate__Roseburia	NA	NA	NA	NA	NA
PE treatment	Herelleviridae__Temperate__Rubneribacter	NA	NA	NA	NA	NA
PE treatment	Herelleviridae__Temperate__Ruminococcus	NA	NA	NA	NA	NA
PE treatment	Herelleviridae__Temperate__Sarcina	NA	NA	NA	NA	NA
PE treatment	Herelleviridae__Temperate__Sellimonas	NA	NA	NA	NA	NA
PE treatment	Herelleviridae__Temperate__Solobacterium	-28.6531	41.0403	-4.00609	0.955619	0.975466
PE treatment	Herelleviridae__Temperate__Streptococcus	-15.6312	-1.47398	-0.0692483	0	7.21676e-14
PE treatment	Herelleviridae__Temperate__Thomasclavelia	NA	NA	NA	NA	NA
PE treatment	Herelleviridae__Temperate__Tyzzerella	NA	NA	NA	NA	NA
PE treatment	Herelleviridae__Temperate__UBA3402	NA	NA	NA	NA	NA
PE treatment	Herelleviridae__Temperate__UMGS1071	NA	NA	NA	NA	NA
PE treatment	Herelleviridae__Temperate__Veillonella	-489.885	477.488	-0.0820601	0.016667	0.943371
PE treatment	Herelleviridae__Temperate__Vescimonas	NA	NA	NA	NA	NA
PE treatment	Herelleviridae__Virulent__Absicoccus	NA	NA	NA	NA	NA
PE treatment	Herelleviridae__Virulent__Agathobacter	NA	NA	NA	NA	NA
PE treatment	Herelleviridae__Virulent__Anaerosporobacter	NA	NA	NA	NA	NA
PE treatment	Herelleviridae__Virulent__Anaerostipes	NA	NA	NA	NA	NA
PE treatment	Herelleviridae__Virulent__Bacteroides	110.699	-73.5284	-12.327	0.999993	0.999992
PE treatment	Herelleviridae__Virulent__Bifidobacterium	NA	NA	NA	NA	NA
PE treatment	Herelleviridae__Virulent__Blautia	NA	NA	NA	NA	NA
PE treatment	Herelleviridae__Virulent__Butyricicoccus	NA	NA	NA	NA	NA
PE treatment	Herelleviridae__Virulent__Catenibacillus	NA	NA	NA	NA	NA
PE treatment	Herelleviridae__Virulent__CCUG-7971	NA	NA	NA	NA	NA
PE treatment	Herelleviridae__Virulent__Citrobacter	NA	NA	NA	NA	NA
PE treatment	Herelleviridae__Virulent__Clostridioides	NA	NA	NA	NA	NA
PE treatment	Herelleviridae__Virulent__Clostridium	-16.4148	-0.636713	0.165427	0.919548	0.870368
PE treatment	Herelleviridae__Virulent__COE1	NA	NA	NA	NA	NA
PE treatment	Herelleviridae__Virulent__Coprobacillus	NA	NA	NA	NA	NA
PE treatment	Herelleviridae__Virulent__Copromonas	NA	NA	NA	NA	NA
PE treatment	Herelleviridae__Virulent__Dorea	NA	NA	NA	NA	NA
PE treatment	Herelleviridae__Virulent__Eggerthella	NA	NA	NA	NA	NA
PE treatment	Herelleviridae__Virulent__Enterobacter	NA	NA	NA	NA	NA
PE treatment	Herelleviridae__Virulent__Enterocloster	-11.4448	-0.843639	-0.172447	0.907669	0.885663
PE treatment	Herelleviridae__Virulent__Enterococcus	-840.628	825.998	0.18863	0.00435453	0.867612
PE treatment	Herelleviridae__Virulent__Erysipelatoclostridium	NA	NA	NA	NA	NA
PE treatment	Herelleviridae__Virulent__Eubacterium	NA	NA	NA	NA	NA
PE treatment	Herelleviridae__Virulent__Faecalibacterium	NA	NA	NA	NA	NA
PE treatment	Herelleviridae__Virulent__Faecalimonas	NA	NA	NA	NA	NA
PE treatment	Herelleviridae__Virulent__Fimicola	NA	NA	NA	NA	NA
PE treatment	Herelleviridae__Virulent__Flavonifractor	NA	NA	NA	NA	NA
PE treatment	Herelleviridae__Virulent__Fusobacterium	NA	NA	NA	NA	NA
PE treatment	Herelleviridae__Virulent__Gemella	-23298.6	23300.9	-3.19871	0	0.865424
PE treatment	Herelleviridae__Virulent__Granulicatella	NA	NA	NA	NA	NA
PE treatment	Herelleviridae__Virulent__Hungatella	NA	NA	NA	NA	NA
PE treatment	Herelleviridae__Virulent__Intestinibacter	NA	NA	NA	NA	NA
PE treatment	Herelleviridae__Virulent__Intestinimonas	NA	NA	NA	NA	NA
PE treatment	Herelleviridae__Virulent__KLE1615	NA	NA	NA	NA	NA
PE treatment	Herelleviridae__Virulent__KM106-2	NA	NA	NA	NA	NA
PE treatment	Herelleviridae__Virulent__Lachnoanaerobaculum	NA	NA	NA	NA	NA
PE treatment	Herelleviridae__Virulent__Lachnoclostridium	NA	NA	NA	NA	NA
PE treatment	Herelleviridae__Virulent__Lachnospira	NA	NA	NA	NA	NA
PE treatment	Herelleviridae__Virulent__Lacrimispora	NA	NA	NA	NA	NA
PE treatment	Herelleviridae__Virulent__Lactiplantibacillus	NA	NA	NA	NA	NA
PE treatment	Herelleviridae__Virulent__Lactobacillus	NA	NA	NA	NA	NA
PE treatment	Herelleviridae__Virulent__Lactococcus	NA	NA	NA	NA	NA
PE treatment	Herelleviridae__Virulent__Lawsonibacter	NA	NA	NA	NA	NA
PE treatment	Herelleviridae__Virulent__Leptotrichia	NA	NA	NA	NA	NA
PE treatment	Herelleviridae__Virulent__Limosilactobacillus	NA	NA	NA	NA	NA
PE treatment	Herelleviridae__Virulent__Massilimicrobiota	NA	NA	NA	NA	NA
PE treatment	Herelleviridae__Virulent__Massilioclostridium	NA	NA	NA	NA	NA
PE treatment	Herelleviridae__Virulent__Mediterraneibacter	NA	NA	NA	NA	NA
PE treatment	Herelleviridae__Virulent__Murdochiella	NA	NA	NA	NA	NA
PE treatment	Herelleviridae__Virulent__NA	-16.2704	-6.45261	2.08945	0.485978	0.233077
PE treatment	Herelleviridae__Virulent__Parabacteroides	NA	NA	NA	NA	NA
PE treatment	Herelleviridae__Virulent__Peptoniphilus	NA	NA	NA	NA	NA
PE treatment	Herelleviridae__Virulent__Phocaeicola	NA	NA	NA	NA	NA
PE treatment	Herelleviridae__Virulent__Prevotella	110.699	-73.5284	-12.327	0.999993	0.999992
PE treatment	Herelleviridae__Virulent__Propionimicrobium	NA	NA	NA	NA	NA
PE treatment	Herelleviridae__Virulent__Pseudoruminococcus	NA	NA	NA	NA	NA
PE treatment	Herelleviridae__Virulent__Robinsoniella	NA	NA	NA	NA	NA
PE treatment	Herelleviridae__Virulent__Romboutsia	NA	NA	NA	NA	NA
PE treatment	Herelleviridae__Virulent__Roseburia	NA	NA	NA	NA	NA
PE treatment	Herelleviridae__Virulent__Ruminococcus	NA	NA	NA	NA	NA
PE treatment	Herelleviridae__Virulent__Sarcina	NA	NA	NA	NA	NA
PE treatment	Herelleviridae__Virulent__Scybalomonas	NA	NA	NA	NA	NA
PE treatment	Herelleviridae__Virulent__Sellimonas	NA	NA	NA	NA	NA
PE treatment	Herelleviridae__Virulent__Streptococcus	-11.6844	22.2979	0.0448433	0.000121808	0.946628
PE treatment	Herelleviridae__Virulent__Thomasclavelia	NA	NA	NA	NA	NA
PE treatment	Herelleviridae__Virulent__Tyzzerella	NA	NA	NA	NA	NA
PE treatment	Herelleviridae__Virulent__UBA2862	NA	NA	NA	NA	NA
PE treatment	Herelleviridae__Virulent__UBA2882	NA	NA	NA	NA	NA
PE treatment	Herelleviridae__Virulent__UMGS1071	NA	NA	NA	NA	NA
PE treatment	Herelleviridae__Virulent__Veillonella	-72.4821	60.0094	-0.0793748	0.822701	0.945515
PE treatment	Inoviridae__Temperate__Atlantibacter	NA	NA	NA	NA	NA
PE treatment	Inoviridae__Temperate__Enterocloster	NA	NA	NA	NA	NA
PE treatment	Inoviridae__Temperate__Hungatella	NA	NA	NA	NA	NA
PE treatment	Inoviridae__Temperate__Klebsiella	NA	NA	NA	NA	NA
PE treatment	Inoviridae__Temperate__Lachnospira	NA	NA	NA	NA	NA
PE treatment	Inoviridae__Temperate__NA	NA	NA	NA	NA	NA
PE treatment	Inoviridae__Virulent__Agathobacter	NA	NA	NA	NA	NA
PE treatment	Inoviridae__Virulent__Blautia	NA	NA	NA	NA	NA
PE treatment	Inoviridae__Virulent__CHH4-2	NA	NA	NA	NA	NA
PE treatment	Inoviridae__Virulent__Escherichia	NA	NA	NA	NA	NA
PE treatment	Inoviridae__Virulent__Haemophilus	-20.04	35.2544	-4.44871	0.930232	0.955525
PE treatment	Inoviridae__Virulent__NA	NA	NA	NA	NA	NA
PE treatment	Intestiviridae__Virulent__CAG-302	NA	NA	NA	NA	NA
PE treatment	Intestiviridae__Virulent__Clostridium	NA	NA	NA	NA	NA
PE treatment	Intestiviridae__Virulent__Faecalibacillus	NA	NA	NA	NA	NA
PE treatment	Intestiviridae__Virulent__NA	NA	NA	NA	NA	NA
PE treatment	Intestiviridae__Virulent__Parabacteroides	NA	NA	NA	NA	NA
PE treatment	Intestiviridae__Virulent__Phocaeicola	NA	NA	NA	NA	NA
PE treatment	Intestiviridae__Virulent__UBA6448	NA	NA	NA	NA	NA
PE treatment	Mesyanzhinovviridae__Temperate__Bilophila	NA	NA	NA	NA	NA
PE treatment	Mesyanzhinovviridae__Temperate__NA	NA	NA	NA	NA	NA
PE treatment	Mesyanzhinovviridae__Temperate__Pauljensenia	NA	NA	NA	NA	NA
PE treatment	Mesyanzhinovviridae__Virulent__Acinetobacter	NA	NA	NA	NA	NA
PE treatment	Mesyanzhinovviridae__Virulent__Bilophila	NA	NA	NA	NA	NA
PE treatment	Mesyanzhinovviridae__Virulent__NA	NA	NA	NA	NA	NA
PE treatment	Mesyanzhinovviridae__Virulent__Pauljensenia	NA	NA	NA	NA	NA
PE treatment	Microviridae__Temperate__Flavonifractor	NA	NA	NA	NA	NA
PE treatment	Microviridae__Temperate__Klebsiella	NA	NA	NA	NA	NA
PE treatment	Microviridae__Temperate__Massilioclostridium	NA	NA	NA	NA	NA
PE treatment	Microviridae__Temperate__NA	NA	NA	NA	NA	NA
PE treatment	Microviridae__Virulent__Bacteroides	-106.812	94.0394	-0.0652108	0.782219	0.955955
PE treatment	Microviridae__Virulent__Escherichia	NA	NA	NA	NA	NA
PE treatment	Microviridae__Virulent__Faecalibacillus	NA	NA	NA	NA	NA
PE treatment	Microviridae__Virulent__Faecalibacterium	NA	NA	NA	NA	NA
PE treatment	Microviridae__Virulent__NA	NA	NA	NA	NA	NA
PE treatment	Microviridae__Virulent__Parabacteroides	NA	NA	NA	NA	NA
PE treatment	Microviridae__Virulent__Pseudoflavonifractor	NA	NA	NA	NA	NA
PE treatment	Microviridae__Virulent__RUG115	NA	NA	NA	NA	NA
PE treatment	Microviridae__Virulent__Thomasclavelia	NA	NA	NA	NA	NA
PE treatment	Orlajensenviridae__Temperate__Actinomyces	NA	NA	NA	NA	NA
PE treatment	Orlajensenviridae__Temperate__NA	NA	NA	NA	NA	NA
PE treatment	Pachyviridae__Temperate__Enterocloster	NA	NA	NA	NA	NA
PE treatment	Pachyviridae__Virulent__Bacteroides	NA	NA	NA	NA	NA
PE treatment	Pachyviridae__Virulent__NA	NA	NA	NA	NA	NA
PE treatment	Pachyviridae__Virulent__Parabacteroides	NA	NA	NA	NA	NA
PE treatment	Pachyviridae__Virulent__Phocaeicola	NA	NA	NA	NA	NA
PE treatment	Peduoviridae__Temperate__Absicoccus	NA	NA	NA	NA	NA
PE treatment	Peduoviridae__Temperate__Acetatifactor	NA	NA	NA	NA	NA
PE treatment	Peduoviridae__Temperate__Acinetobacter	19.2831	-16.2193	0.187544	0.968414	0.42832
PE treatment	Peduoviridae__Temperate__Actinomyces	NA	NA	NA	NA	NA
PE treatment	Peduoviridae__Temperate__Agathobacter	NA	NA	NA	NA	NA
PE treatment	Peduoviridae__Temperate__Agathobaculum	NA	NA	NA	NA	NA
PE treatment	Peduoviridae__Temperate__Aggregatibacter	NA	NA	NA	NA	NA
PE treatment	Peduoviridae__Temperate__Akkermansia	NA	NA	NA	NA	NA
PE treatment	Peduoviridae__Temperate__Anaerobutyricum	NA	NA	NA	NA	NA
PE treatment	Peduoviridae__Temperate__Anaerococcus	NA	NA	NA	NA	NA
PE treatment	Peduoviridae__Temperate__Anaerosporobacter	NA	NA	NA	NA	NA
PE treatment	Peduoviridae__Temperate__Anaerostipes	NA	NA	NA	NA	NA
PE treatment	Peduoviridae__Temperate__Anaerotruncus	NA	NA	NA	NA	NA
PE treatment	Peduoviridae__Temperate__Angelakisella	NA	NA	NA	NA	NA
PE treatment	Peduoviridae__Temperate__Atlantibacter	NA	NA	NA	NA	NA
PE treatment	Peduoviridae__Temperate__Avimonas	NA	NA	NA	NA	NA
PE treatment	Peduoviridae__Temperate__Bacteroides	-17.4602	-0.303535	0.108629	0.97238	0.939894
PE treatment	Peduoviridae__Temperate__Bifidobacterium	-61.6802	24.666	4.0658	0.00131266	5.54535e-05
PE treatment	Peduoviridae__Temperate__Bilophila	NA	NA	NA	NA	NA
PE treatment	Peduoviridae__Temperate__Blautia	-40.6505	-26.9244	4.51015	0.000172258	0.00281733
PE treatment	Peduoviridae__Temperate__Brenneria	NA	NA	NA	NA	NA
PE treatment	Peduoviridae__Temperate__Burkholderia	NA	NA	NA	NA	NA
PE treatment	Peduoviridae__Temperate__Butyribacter	NA	NA	NA	NA	NA
PE treatment	Peduoviridae__Temperate__Butyrivibrio	-28.6531	41.0403	-4.00609	0.955619	0.975466
PE treatment	Peduoviridae__Temperate__CAG-245	NA	NA	NA	NA	NA
PE treatment	Peduoviridae__Temperate__CAG-41	NA	NA	NA	NA	NA
PE treatment	Peduoviridae__Temperate__CAG-882	NA	NA	NA	NA	NA
PE treatment	Peduoviridae__Temperate__Citrobacter	-32.5344	-0.500728	3.69377	0.939287	3.39951e-05
PE treatment	Peduoviridae__Temperate__Clostridioides	15.7503	26.6308	-8.88795	0.960518	0.929047
PE treatment	Peduoviridae__Temperate__Clostridium	3118.64	-3627.4	87.4318	0	9.14523e-199
PE treatment	Peduoviridae__Temperate__COE1	NA	NA	NA	NA	NA
PE treatment	Peduoviridae__Temperate__Collinsella	NA	NA	NA	NA	NA
PE treatment	Peduoviridae__Temperate__Coprobacillus	NA	NA	NA	NA	NA
PE treatment	Peduoviridae__Temperate__Coprococcus	NA	NA	NA	NA	NA
PE treatment	Peduoviridae__Temperate__Dialister	NA	NA	NA	NA	NA
PE treatment	Peduoviridae__Temperate__Dickeya	NA	NA	NA	NA	NA
PE treatment	Peduoviridae__Temperate__Dorea	NA	NA	NA	NA	NA
PE treatment	Peduoviridae__Temperate__Dysosmobacter	NA	NA	NA	NA	NA
PE treatment	Peduoviridae__Temperate__Eggerthella	NA	NA	NA	NA	NA
PE treatment	Peduoviridae__Temperate__Enterenecus	NA	NA	NA	NA	NA
PE treatment	Peduoviridae__Temperate__Enterobacter	-9.16775	19.7565	-0.0388826	0.000649273	0.950626
PE treatment	Peduoviridae__Temperate__Enterocloster	NA	NA	NA	NA	NA
PE treatment	Peduoviridae__Temperate__Enterococcus	NA	NA	NA	NA	NA
PE treatment	Peduoviridae__Temperate__ER4	NA	NA	NA	NA	NA
PE treatment	Peduoviridae__Temperate__Erwinia	NA	NA	NA	NA	NA
PE treatment	Peduoviridae__Temperate__Erysipelatoclostridium	NA	NA	NA	NA	NA
PE treatment	Peduoviridae__Temperate__Escherichia	NA	NA	NA	NA	NA
PE treatment	Peduoviridae__Temperate__Eubacterium	NA	NA	NA	NA	NA
PE treatment	Peduoviridae__Temperate__Faecalibacterium	-1950.29	0.345277	161.21	0.967917	1.07824e-120
PE treatment	Peduoviridae__Temperate__Faecalicatena	NA	NA	NA	NA	NA
PE treatment	Peduoviridae__Temperate__Faecalimonas	NA	NA	NA	NA	NA
PE treatment	Peduoviridae__Temperate__Finegoldia	NA	NA	NA	NA	NA
PE treatment	Peduoviridae__Temperate__Flavonifractor	NA	NA	NA	NA	NA
PE treatment	Peduoviridae__Temperate__Fusicatenibacter	NA	NA	NA	NA	NA
PE treatment	Peduoviridae__Temperate__Fusobacterium	NA	NA	NA	NA	NA
PE treatment	Peduoviridae__Temperate__Gemella	NA	NA	NA	NA	NA
PE treatment	Peduoviridae__Temperate__Gemmiger	NA	NA	NA	NA	NA
PE treatment	Peduoviridae__Temperate__Gordonibacter	NA	NA	NA	NA	NA
PE treatment	Peduoviridae__Temperate__Granulicatella	NA	NA	NA	NA	NA
PE treatment	Peduoviridae__Temperate__Haemophilus	-37.1397	-0.511788	4.09531	0.914142	4.66349e-05
PE treatment	Peduoviridae__Temperate__Hathewaya	NA	NA	NA	NA	NA
PE treatment	Peduoviridae__Temperate__Holdemania	NA	NA	NA	NA	NA
PE treatment	Peduoviridae__Temperate__Hungatella	NA	NA	NA	NA	NA
PE treatment	Peduoviridae__Temperate__Intestinibacter	NA	NA	NA	NA	NA
PE treatment	Peduoviridae__Temperate__KLE1615	NA	NA	NA	NA	NA
PE treatment	Peduoviridae__Temperate__Klebsiella	11.4736	1.10732	0.14188	0.854572	0.885175
PE treatment	Peduoviridae__Temperate__Kluyvera	NA	NA	NA	NA	NA
PE treatment	Peduoviridae__Temperate__Lachnoclostridium	NA	NA	NA	NA	NA
PE treatment	Peduoviridae__Temperate__Lachnospira	NA	NA	NA	NA	NA
PE treatment	Peduoviridae__Temperate__Lacrimispora	NA	NA	NA	NA	NA
PE treatment	Peduoviridae__Temperate__Lactobacillus	NA	NA	NA	NA	NA
PE treatment	Peduoviridae__Temperate__Lactococcus	NA	NA	NA	NA	NA
PE treatment	Peduoviridae__Temperate__Lawsonibacter	NA	NA	NA	NA	NA
PE treatment	Peduoviridae__Temperate__Leclercia	NA	NA	NA	NA	NA
PE treatment	Peduoviridae__Temperate__Mannheimia	NA	NA	NA	NA	NA
PE treatment	Peduoviridae__Temperate__Massilioclostridium	NA	NA	NA	NA	NA
PE treatment	Peduoviridae__Temperate__Mediterraneibacter	NA	NA	NA	NA	NA
PE treatment	Peduoviridae__Temperate__Monoglobus	NA	NA	NA	NA	NA
PE treatment	Peduoviridae__Temperate__Morganella	NA	NA	NA	NA	NA
PE treatment	Peduoviridae__Temperate__Muricomes	NA	NA	NA	NA	NA
PE treatment	Peduoviridae__Temperate__NA	NA	NA	NA	NA	NA
PE treatment	Peduoviridae__Temperate__Nanogingivalis	NA	NA	NA	NA	NA
PE treatment	Peduoviridae__Temperate__Nanosynbacter	NA	NA	NA	NA	NA
PE treatment	Peduoviridae__Temperate__Oliverpabstia	NA	NA	NA	NA	NA
PE treatment	Peduoviridae__Temperate__Oscillibacter	NA	NA	NA	NA	NA
PE treatment	Peduoviridae__Temperate__Paraclostridium	NA	NA	NA	NA	NA
PE treatment	Peduoviridae__Temperate__Parasutterella	NA	NA	NA	NA	NA
PE treatment	Peduoviridae__Temperate__Pauljensenia	-67.583	26.5479	4.51208	0.000200175	2.47478e-05
PE treatment	Peduoviridae__Temperate__Pectobacterium	NA	NA	NA	NA	NA
PE treatment	Peduoviridae__Temperate__Pedobacter	NA	NA	NA	NA	NA
PE treatment	Peduoviridae__Temperate__Peptoniphilus	NA	NA	NA	NA	NA
PE treatment	Peduoviridae__Temperate__Phocaeicola	NA	NA	NA	NA	NA
PE treatment	Peduoviridae__Temperate__Phytobacter	-61.6569	44.407	0.0478636	0.717193	0.97709
PE treatment	Peduoviridae__Temperate__Prevotella	NA	NA	NA	NA	NA
PE treatment	Peduoviridae__Temperate__Providencia	NA	NA	NA	NA	NA
PE treatment	Peduoviridae__Temperate__Pseudoflavonifractor	NA	NA	NA	NA	NA
PE treatment	Peduoviridae__Temperate__Raoultella	NA	NA	NA	NA	NA
PE treatment	Peduoviridae__Temperate__Romboutsia	NA	NA	NA	NA	NA
PE treatment	Peduoviridae__Temperate__Roseburia	NA	NA	NA	NA	NA
PE treatment	Peduoviridae__Temperate__Rothia	NA	NA	NA	NA	NA
PE treatment	Peduoviridae__Temperate__Rubneribacter	NA	NA	NA	NA	NA
PE treatment	Peduoviridae__Temperate__Ruminococcus	-13.6532	-2.15857	0.479776	0.731703	0.602216
PE treatment	Peduoviridae__Temperate__Salmonella	-54.3877	20.3179	3.65532	0.00201503	0.00101109
PE treatment	Peduoviridae__Temperate__Sarcina	NA	NA	NA	NA	NA
PE treatment	Peduoviridae__Temperate__Schaalia	NA	NA	NA	NA	NA
PE treatment	Peduoviridae__Temperate__Sellimonas	NA	NA	NA	NA	NA
PE treatment	Peduoviridae__Temperate__Serratia	-23298.5	23300.6	-3.18103	0	0.876826
PE treatment	Peduoviridae__Temperate__Shigella	NA	NA	NA	NA	NA
PE treatment	Peduoviridae__Temperate__Siccibacter	NA	NA	NA	NA	NA
PE treatment	Peduoviridae__Temperate__Staphylococcus	NA	NA	NA	NA	NA
PE treatment	Peduoviridae__Temperate__Streptococcus	-12.6559	2.07695	0.0915049	0.683972	0.893407
PE treatment	Peduoviridae__Temperate__Superficieibacter	-4742.83	5308.15	-97.0528	0	1.496e-06
PE treatment	Peduoviridae__Temperate__Sutterella	NA	NA	NA	NA	NA
PE treatment	Peduoviridae__Temperate__Synergistes	NA	NA	NA	NA	NA
PE treatment	Peduoviridae__Temperate__Terrisporobacter	NA	NA	NA	NA	NA
PE treatment	Peduoviridae__Temperate__Thomasclavelia	NA	NA	NA	NA	NA
PE treatment	Peduoviridae__Temperate__Tropheryma	NA	NA	NA	NA	NA
PE treatment	Peduoviridae__Temperate__Tyzzerella	NA	NA	NA	NA	NA
PE treatment	Peduoviridae__Temperate__UMGS1071	NA	NA	NA	NA	NA
PE treatment	Peduoviridae__Temperate__UMGS1623	NA	NA	NA	NA	NA
PE treatment	Peduoviridae__Temperate__Varibaculum	NA	NA	NA	NA	NA
PE treatment	Peduoviridae__Temperate__Veillonella	-15.0716	-0.989499	0.250115	0.856355	0.789643
PE treatment	Peduoviridae__Temperate__Xenorhabdus	NA	NA	NA	NA	NA
PE treatment	Peduoviridae__Temperate__Yokenella	NA	NA	NA	NA	NA
PE treatment	Peduoviridae__Virulent__Absicoccus	NA	NA	NA	NA	NA
PE treatment	Peduoviridae__Virulent__Absiella	NA	NA	NA	NA	NA
PE treatment	Peduoviridae__Virulent__Acetatifactor	NA	NA	NA	NA	NA
PE treatment	Peduoviridae__Virulent__Acinetobacter	NA	NA	NA	NA	NA
PE treatment	Peduoviridae__Virulent__Actinomyces	NA	NA	NA	NA	NA
PE treatment	Peduoviridae__Virulent__Acutalibacter	NA	NA	NA	NA	NA
PE treatment	Peduoviridae__Virulent__Agathobaculum	NA	NA	NA	NA	NA
PE treatment	Peduoviridae__Virulent__Aggregatibacter	NA	NA	NA	NA	NA
PE treatment	Peduoviridae__Virulent__Alistipes	NA	NA	NA	NA	NA
PE treatment	Peduoviridae__Virulent__Anaerostipes	NA	NA	NA	NA	NA
PE treatment	Peduoviridae__Virulent__Atlantibacter	NA	NA	NA	NA	NA
PE treatment	Peduoviridae__Virulent__Bacteroides	-15.6112	-1.40714	-0.0749398	0.890374	0.964524
PE treatment	Peduoviridae__Virulent__Bifidobacterium	-46.5645	-0.110031	2.83018	3.14987e-254	0
PE treatment	Peduoviridae__Virulent__Bilophila	NA	NA	NA	NA	NA
PE treatment	Peduoviridae__Virulent__Blautia	NA	NA	NA	NA	NA
PE treatment	Peduoviridae__Virulent__Butyribacter	NA	NA	NA	NA	NA
PE treatment	Peduoviridae__Virulent__Butyrivibrio	NA	NA	NA	NA	NA
PE treatment	Peduoviridae__Virulent__Citrobacter	NA	NA	NA	NA	NA
PE treatment	Peduoviridae__Virulent__Clostridioides	-4742.83	5308.15	-97.0528	0	1.496e-06
PE treatment	Peduoviridae__Virulent__Clostridium	0.535839	-7.94538	1.38144	0.401434	0.380707
PE treatment	Peduoviridae__Virulent__Collinsella	NA	NA	NA	NA	NA
PE treatment	Peduoviridae__Virulent__Coprobacillus	NA	NA	NA	NA	NA
PE treatment	Peduoviridae__Virulent__Drancourtella	NA	NA	NA	NA	NA
PE treatment	Peduoviridae__Virulent__Eggerthella	NA	NA	NA	NA	NA
PE treatment	Peduoviridae__Virulent__Enterobacter	13.8686	-24.6848	-0.2458	0.000337928	0.786755
PE treatment	Peduoviridae__Virulent__Enterocloster	NA	NA	NA	NA	NA
PE treatment	Peduoviridae__Virulent__Enterococcus	NA	NA	NA	NA	NA
PE treatment	Peduoviridae__Virulent__Erysipelatoclostridium	NA	NA	NA	NA	NA
PE treatment	Peduoviridae__Virulent__Escherichia	-40.7587	0.794515	4.50412	0.889411	1.00283e-05
PE treatment	Peduoviridae__Virulent__Eubacterium	NA	NA	NA	NA	NA
PE treatment	Peduoviridae__Virulent__F0422	-23298.6	23300.9	-3.19871	0	0.865424
PE treatment	Peduoviridae__Virulent__Faecalibacterium	-1950.29	0.345277	161.21	0.967917	1.07824e-120
PE treatment	Peduoviridae__Virulent__Faecalimonas	NA	NA	NA	NA	NA
PE treatment	Peduoviridae__Virulent__Fimisoma	NA	NA	NA	NA	NA
PE treatment	Peduoviridae__Virulent__Flavonifractor	NA	NA	NA	NA	NA
PE treatment	Peduoviridae__Virulent__Fusicatenibacter	NA	NA	NA	NA	NA
PE treatment	Peduoviridae__Virulent__Fusobacterium	NA	NA	NA	NA	NA
PE treatment	Peduoviridae__Virulent__Gemella	NA	NA	NA	NA	NA
PE treatment	Peduoviridae__Virulent__Glaesserella	NA	NA	NA	NA	NA
PE treatment	Peduoviridae__Virulent__Gleimia	-54.1501	42.5742	-0.132571	0.955364	0.907789
PE treatment	Peduoviridae__Virulent__Gordonibacter	NA	NA	NA	NA	NA
PE treatment	Peduoviridae__Virulent__Haemophilus	-15.6312	-1.47398	-0.0692442	0	7.23359e-14
PE treatment	Peduoviridae__Virulent__HGM12998	NA	NA	NA	NA	NA
PE treatment	Peduoviridae__Virulent__Holdemanella	NA	NA	NA	NA	NA
PE treatment	Peduoviridae__Virulent__Hungatella	NA	NA	NA	NA	NA
PE treatment	Peduoviridae__Virulent__Intestinibacter	NA	NA	NA	NA	NA
PE treatment	Peduoviridae__Virulent__Intestinimonas	NA	NA	NA	NA	NA
PE treatment	Peduoviridae__Virulent__KLE1615	NA	NA	NA	NA	NA
PE treatment	Peduoviridae__Virulent__Klebsiella	12.8546	-0.229886	0.0992158	0.969142	0.905207
PE treatment	Peduoviridae__Virulent__Kluyvera	NA	NA	NA	NA	NA
PE treatment	Peduoviridae__Virulent__Kosakonia	NA	NA	NA	NA	NA
PE treatment	Peduoviridae__Virulent__Lachnospira	NA	NA	NA	NA	NA
PE treatment	Peduoviridae__Virulent__Lactobacillus	-14.5221	0.966102	0.304949	0.843271	0.683213
PE treatment	Peduoviridae__Virulent__Lactococcus	NA	NA	NA	NA	NA
PE treatment	Peduoviridae__Virulent__Leclercia	NA	NA	NA	NA	NA
PE treatment	Peduoviridae__Virulent__Lelliottia	NA	NA	NA	NA	NA
PE treatment	Peduoviridae__Virulent__Mageeibacillus	NA	NA	NA	NA	NA
PE treatment	Peduoviridae__Virulent__Massilioclostridium	NA	NA	NA	NA	NA
PE treatment	Peduoviridae__Virulent__Mediterraneibacter	NA	NA	NA	NA	NA
PE treatment	Peduoviridae__Virulent__Mitsuokella	NA	NA	NA	NA	NA
PE treatment	Peduoviridae__Virulent__Morganella	NA	NA	NA	NA	NA
PE treatment	Peduoviridae__Virulent__Muricomes	NA	NA	NA	NA	NA
PE treatment	Peduoviridae__Virulent__NA	13.6156	-0.700181	0.0291957	0.916218	0.974061
PE treatment	Peduoviridae__Virulent__Nanogingivalis	NA	NA	NA	NA	NA
PE treatment	Peduoviridae__Virulent__Nanosynbacter	NA	NA	NA	NA	NA
PE treatment	Peduoviridae__Virulent__Neglecta	NA	NA	NA	NA	NA
PE treatment	Peduoviridae__Virulent__Oliverpabstia	NA	NA	NA	NA	NA
PE treatment	Peduoviridae__Virulent__Oscillibacter	NA	NA	NA	NA	NA
PE treatment	Peduoviridae__Virulent__Paraclostridium	-36.0349	51.6213	-4.36336	0.938957	0.975021
PE treatment	Peduoviridae__Virulent__Pauljensenia	-18.0764	0.398911	0.409072	0.950016	0.768924
PE treatment	Peduoviridae__Virulent__Phocaeicola	NA	NA	NA	NA	NA
PE treatment	Peduoviridae__Virulent__Phytobacter	-1437.46	1424.68	-0.0647919	0.0121388	0.956298
PE treatment	Peduoviridae__Virulent__Prevotella	NA	NA	NA	NA	NA
PE treatment	Peduoviridae__Virulent__Providencia	NA	NA	NA	NA	NA
PE treatment	Peduoviridae__Virulent__Raoultella	NA	NA	NA	NA	NA
PE treatment	Peduoviridae__Virulent__Romboutsia	NA	NA	NA	NA	NA
PE treatment	Peduoviridae__Virulent__Roseburia	NA	NA	NA	NA	NA
PE treatment	Peduoviridae__Virulent__Rothia	NA	NA	NA	NA	NA
PE treatment	Peduoviridae__Virulent__Ruminococcus	NA	NA	NA	NA	NA
PE treatment	Peduoviridae__Virulent__Ruthenibacterium	NA	NA	NA	NA	NA
PE treatment	Peduoviridae__Virulent__Salmonella	NA	NA	NA	NA	NA
PE treatment	Peduoviridae__Virulent__Sarcina	-44.8716	-24.8099	3.39584	0.99989	0.999669
PE treatment	Peduoviridae__Virulent__Shigella	NA	NA	NA	NA	NA
PE treatment	Peduoviridae__Virulent__Streptococcus	-17173.9	17126.8	5.20834	0	6.22602e-07
PE treatment	Peduoviridae__Virulent__Streptomyces	NA	NA	NA	NA	NA
PE treatment	Peduoviridae__Virulent__Superficieibacter	-4742.83	5308.15	-97.0528	0	1.496e-06
PE treatment	Peduoviridae__Virulent__Terrisporobacter	NA	NA	NA	NA	NA
PE treatment	Peduoviridae__Virulent__Thomasclavelia	NA	NA	NA	NA	NA
PE treatment	Peduoviridae__Virulent__Tyzzerella	NA	NA	NA	NA	NA
PE treatment	Peduoviridae__Virulent__UMGS1071	NA	NA	NA	NA	NA
PE treatment	Peduoviridae__Virulent__Veillonella	-16.3632	-0.743065	0.172773	0	0
PE treatment	Plectroviridae__Temperate__Enterococcus	NA	NA	NA	NA	NA
PE treatment	Plectroviridae__Virulent__Enterococcus	NA	NA	NA	NA	NA
PE treatment	Rountreeviridae__Temperate__Enterococcus	NA	NA	NA	NA	NA
PE treatment	Rountreeviridae__Temperate__Granulicatella	NA	NA	NA	NA	NA
PE treatment	Rountreeviridae__Virulent__Granulicatella	NA	NA	NA	NA	NA
PE treatment	Rountreeviridae__Virulent__NA	NA	NA	NA	NA	NA
PE treatment	Rountreeviridae__Virulent__Staphylococcus	0.17051	16.5013	-3.31823	0.99711	0.998411
PE treatment	Rudiviridae__Temperate__Clostridium	NA	NA	NA	NA	NA
PE treatment	Rudiviridae__Virulent__Clostridium	NA	NA	NA	NA	NA
PE treatment	Rudiviridae__Virulent__NA	NA	NA	NA	NA	NA
PE treatment	Salasmaviridae__Temperate__Clostridium	NA	NA	NA	NA	NA
PE treatment	Salasmaviridae__Temperate__Dorea	NA	NA	NA	NA	NA
PE treatment	Salasmaviridae__Temperate__Enterobacter	NA	NA	NA	NA	NA
PE treatment	Salasmaviridae__Temperate__Enterococcus	NA	NA	NA	NA	NA
PE treatment	Salasmaviridae__Temperate__Erysipelatoclostridium	NA	NA	NA	NA	NA
PE treatment	Salasmaviridae__Temperate__Granulicatella	-11060.9	14188.7	-524.13	0	7.73907e-187
PE treatment	Salasmaviridae__Temperate__Merdisoma	NA	NA	NA	NA	NA
PE treatment	Salasmaviridae__Temperate__NA	-11.3911	-0.703014	0.135476	0.862928	0.842191
PE treatment	Salasmaviridae__Temperate__Prevotella	NA	NA	NA	NA	NA
PE treatment	Salasmaviridae__Temperate__Pseudescherichia	NA	NA	NA	NA	NA
PE treatment	Salasmaviridae__Temperate__Streptococcus	-6.24062	38.1167	-3.67045	0.563191	0.00249656
PE treatment	Salasmaviridae__Temperate__Thomasclavelia	NA	NA	NA	NA	NA
PE treatment	Salasmaviridae__Virulent__Blautia	NA	NA	NA	NA	NA
PE treatment	Salasmaviridae__Virulent__Enterobacter	NA	NA	NA	NA	NA
PE treatment	Salasmaviridae__Virulent__Enterococcus	NA	NA	NA	NA	NA
PE treatment	Salasmaviridae__Virulent__Finegoldia	NA	NA	NA	NA	NA
PE treatment	Salasmaviridae__Virulent__Granulicatella	-11060.9	14188.7	-524.13	0	7.73907e-187
PE treatment	Salasmaviridae__Virulent__NA	-1469.69	1457.05	-0.0696132	1.02031e-07	0.952487
PE treatment	Salasmaviridae__Virulent__Roseburia	NA	NA	NA	NA	NA
PE treatment	Salasmaviridae__Virulent__Ruminococcus	NA	NA	NA	NA	NA
PE treatment	Salasmaviridae__Virulent__Salmonella	NA	NA	NA	NA	NA
PE treatment	Salasmaviridae__Virulent__Streptococcus	41.6344	-1.13728	-4.70252	0.888912	0.00423654
PE treatment	Schitoviridae__Temperate__Citrobacter	NA	NA	NA	NA	NA
PE treatment	Schitoviridae__Temperate__Clostridium	42.2305	-28.258	-4.77091	0.00273375	0.00784867
PE treatment	Schitoviridae__Temperate__Eggerthella	NA	NA	NA	NA	NA
PE treatment	Schitoviridae__Temperate__Escherichia	NA	NA	NA	NA	NA
PE treatment	Schitoviridae__Temperate__Flavonifractor	NA	NA	NA	NA	NA
PE treatment	Schitoviridae__Temperate__Gordonibacter	NA	NA	NA	NA	NA
PE treatment	Schitoviridae__Temperate__Klebsiella	NA	NA	NA	NA	NA
PE treatment	Schitoviridae__Temperate__NA	-23298.5	23300.6	-3.18014	0	0.882178
PE treatment	Schitoviridae__Temperate__Rothia	NA	NA	NA	NA	NA
PE treatment	Schitoviridae__Temperate__Sarcina	NA	NA	NA	NA	NA
PE treatment	Schitoviridae__Temperate__Veillonella	-23298.5	23300.6	-3.18103	0	0.876826
PE treatment	Schitoviridae__Virulent__Clostridium	-23298.5	23300.6	-3.18014	0	0.882178
PE treatment	Schitoviridae__Virulent__Eggerthella	NA	NA	NA	NA	NA
PE treatment	Schitoviridae__Virulent__Escherichia	NA	NA	NA	NA	NA
PE treatment	Schitoviridae__Virulent__Klebsiella	NA	NA	NA	NA	NA
PE treatment	Schitoviridae__Virulent__NA	NA	NA	NA	NA	NA
PE treatment	Schitoviridae__Virulent__Streptococcus	NA	NA	NA	NA	NA
PE treatment	Schitoviridae__Virulent__Veillonella	-15.6264	-1.46567	-0.0702639	0	3.33955e-14
PE treatment	Steigviridae__Temperate__Enterocloster	NA	NA	NA	NA	NA
PE treatment	Steigviridae__Temperate__Eubacterium	NA	NA	NA	NA	NA
PE treatment	Steigviridae__Temperate__Evtepia	NA	NA	NA	NA	NA
PE treatment	Steigviridae__Temperate__Lawsonibacter	NA	NA	NA	NA	NA
PE treatment	Steigviridae__Temperate__NA	NA	NA	NA	NA	NA
PE treatment	Steigviridae__Temperate__Pelethomonas	NA	NA	NA	NA	NA
PE treatment	Steigviridae__Virulent__Enterocloster	NA	NA	NA	NA	NA
PE treatment	Steigviridae__Virulent__Lawsonibacter	NA	NA	NA	NA	NA
PE treatment	Steigviridae__Virulent__NA	NA	NA	NA	NA	NA
PE treatment	Steigviridae__Virulent__Veillonella	NA	NA	NA	NA	NA
PE treatment	Straboviridae__Temperate__Absicoccus	NA	NA	NA	NA	NA
PE treatment	Straboviridae__Temperate__Actinomyces	NA	NA	NA	NA	NA
PE treatment	Straboviridae__Temperate__Agathobacter	NA	NA	NA	NA	NA
PE treatment	Straboviridae__Temperate__Anaerostipes	NA	NA	NA	NA	NA
PE treatment	Straboviridae__Temperate__Bacteroides	110.699	-73.5284	-12.327	0.999993	0.999992
PE treatment	Straboviridae__Temperate__Bifidobacterium	NA	NA	NA	NA	NA
PE treatment	Straboviridae__Temperate__Blautia	NA	NA	NA	NA	NA
PE treatment	Straboviridae__Temperate__Butyricicoccus	NA	NA	NA	NA	NA
PE treatment	Straboviridae__Temperate__Caproiciproducens	NA	NA	NA	NA	NA
PE treatment	Straboviridae__Temperate__Citrobacter	NA	NA	NA	NA	NA
PE treatment	Straboviridae__Temperate__Clostridium	NA	NA	NA	NA	NA
PE treatment	Straboviridae__Temperate__Coprobacillus	NA	NA	NA	NA	NA
PE treatment	Straboviridae__Temperate__Dorea	NA	NA	NA	NA	NA
PE treatment	Straboviridae__Temperate__Enterococcus	NA	NA	NA	NA	NA
PE treatment	Straboviridae__Temperate__Erysipelatoclostridium	NA	NA	NA	NA	NA
PE treatment	Straboviridae__Temperate__Eubacterium	NA	NA	NA	NA	NA
PE treatment	Straboviridae__Temperate__Hungatella	NA	NA	NA	NA	NA
PE treatment	Straboviridae__Temperate__Klebsiella	-23298.6	23300.7	-3.18404	0	0.887292
PE treatment	Straboviridae__Temperate__Lactobacillus	NA	NA	NA	NA	NA
PE treatment	Straboviridae__Temperate__Lactococcus	NA	NA	NA	NA	NA
PE treatment	Straboviridae__Temperate__Limosilactobacillus	NA	NA	NA	NA	NA
PE treatment	Straboviridae__Temperate__NA	3.45516	-8.64228	-1.1094	0.574605	0.674056
PE treatment	Straboviridae__Temperate__Nanosynbacter	NA	NA	NA	NA	NA
PE treatment	Straboviridae__Temperate__Neisseria	NA	NA	NA	NA	NA
PE treatment	Straboviridae__Temperate__Pauljensenia	NA	NA	NA	NA	NA
PE treatment	Straboviridae__Temperate__Phocaeicola	110.699	-73.5284	-12.327	0.999993	0.999992
PE treatment	Straboviridae__Temperate__Phytobacter	NA	NA	NA	NA	NA
PE treatment	Straboviridae__Temperate__Streptococcus	NA	NA	NA	NA	NA
PE treatment	Straboviridae__Temperate__Thomasclavelia	NA	NA	NA	NA	NA
PE treatment	Straboviridae__Virulent__Acinetobacter	NA	NA	NA	NA	NA
PE treatment	Straboviridae__Virulent__Agathobacter	NA	NA	NA	NA	NA
PE treatment	Straboviridae__Virulent__Agathobaculum	NA	NA	NA	NA	NA
PE treatment	Straboviridae__Virulent__Anaerostipes	NA	NA	NA	NA	NA
PE treatment	Straboviridae__Virulent__Bacteroides	NA	NA	NA	NA	NA
PE treatment	Straboviridae__Virulent__Bifidobacterium	NA	NA	NA	NA	NA
PE treatment	Straboviridae__Virulent__Citrobacter	NA	NA	NA	NA	NA
PE treatment	Straboviridae__Virulent__Clostridium	NA	NA	NA	NA	NA
PE treatment	Straboviridae__Virulent__Dorea	NA	NA	NA	NA	NA
PE treatment	Straboviridae__Virulent__Enterobacter	NA	NA	NA	NA	NA
PE treatment	Straboviridae__Virulent__Enterococcus	NA	NA	NA	NA	NA
PE treatment	Straboviridae__Virulent__Erysipelatoclostridium	NA	NA	NA	NA	NA
PE treatment	Straboviridae__Virulent__Escherichia	-23298.6	23300.7	-3.18404	0	0.887292
PE treatment	Straboviridae__Virulent__Klebsiella	-23298.6	23300.7	-3.18404	0	0.887292
PE treatment	Straboviridae__Virulent__Lactobacillus	NA	NA	NA	NA	NA
PE treatment	Straboviridae__Virulent__Legionella	-18.3144	1.23344	0.177112	0.884923	0.878619
PE treatment	Straboviridae__Virulent__Limosilactobacillus	NA	NA	NA	NA	NA
PE treatment	Straboviridae__Virulent__Mediterraneibacter	NA	NA	NA	NA	NA
PE treatment	Straboviridae__Virulent__NA	NA	NA	NA	NA	NA
PE treatment	Straboviridae__Virulent__Nanosynbacter	NA	NA	NA	NA	NA
PE treatment	Straboviridae__Virulent__Oxalobacter	NA	NA	NA	NA	NA
PE treatment	Straboviridae__Virulent__Pauljensenia	NA	NA	NA	NA	NA
PE treatment	Straboviridae__Virulent__Phocaeicola	NA	NA	NA	NA	NA
PE treatment	Straboviridae__Virulent__Phytobacter	NA	NA	NA	NA	NA
PE treatment	Straboviridae__Virulent__Rothia	NA	NA	NA	NA	NA
PE treatment	Straboviridae__Virulent__Staphylococcus	NA	NA	NA	NA	NA
PE treatment	Straboviridae__Virulent__Streptococcus	NA	NA	NA	NA	NA
PE treatment	Straboviridae__Virulent__Thomasclavelia	NA	NA	NA	NA	NA
PE treatment	Suoliviridae__Temperate__Acutalibacter	NA	NA	NA	NA	NA
PE treatment	Suoliviridae__Temperate__Agathobacter	NA	NA	NA	NA	NA
PE treatment	Suoliviridae__Temperate__Anaerostipes	NA	NA	NA	NA	NA
PE treatment	Suoliviridae__Temperate__Bacteroides	NA	NA	NA	NA	NA
PE treatment	Suoliviridae__Temperate__Blautia	NA	NA	NA	NA	NA
PE treatment	Suoliviridae__Temperate__Catenibacterium	NA	NA	NA	NA	NA
PE treatment	Suoliviridae__Temperate__Clostridium	NA	NA	NA	NA	NA
PE treatment	Suoliviridae__Temperate__Dorea	NA	NA	NA	NA	NA
PE treatment	Suoliviridae__Temperate__Enterocloster	NA	NA	NA	NA	NA
PE treatment	Suoliviridae__Temperate__Faecalimonas	NA	NA	NA	NA	NA
PE treatment	Suoliviridae__Temperate__Intestinimonas	NA	NA	NA	NA	NA
PE treatment	Suoliviridae__Temperate__Lawsonibacter	NA	NA	NA	NA	NA
PE treatment	Suoliviridae__Temperate__Massilioclostridium	NA	NA	NA	NA	NA
PE treatment	Suoliviridae__Temperate__NA	-15.9101	-0.533722	0.270902	0.932055	0.838957
PE treatment	Suoliviridae__Temperate__Pelethomonas	NA	NA	NA	NA	NA
PE treatment	Suoliviridae__Temperate__Phocaeicola	-356.497	343.739	-0.0668515	0.999962	0.990074
PE treatment	Suoliviridae__Temperate__Roseburia	NA	NA	NA	NA	NA
PE treatment	Suoliviridae__Temperate__Ruminococcus	NA	NA	NA	NA	NA
PE treatment	Suoliviridae__Temperate__Thomasclavelia	NA	NA	NA	NA	NA
PE treatment	Suoliviridae__Virulent__Agathobacter	NA	NA	NA	NA	NA
PE treatment	Suoliviridae__Virulent__Bacteroides	NA	NA	NA	NA	NA
PE treatment	Suoliviridae__Virulent__Catenibacterium	NA	NA	NA	NA	NA
PE treatment	Suoliviridae__Virulent__Clostridium	NA	NA	NA	NA	NA
PE treatment	Suoliviridae__Virulent__Dialister	NA	NA	NA	NA	NA
PE treatment	Suoliviridae__Virulent__NA	NA	NA	NA	NA	NA
PE treatment	Suoliviridae__Virulent__Phocaeicola	NA	NA	NA	NA	NA
PE treatment	Tectiviridae__Temperate__Lancefieldella	NA	NA	NA	NA	NA
PE treatment	Tectiviridae__Virulent__NA	NA	NA	NA	NA	NA
PE treatment	Vilmaviridae__Temperate__Bacteroides	NA	NA	NA	NA	NA
PE treatment	Vilmaviridae__Temperate__Blautia	NA	NA	NA	NA	NA
PE treatment	Vilmaviridae__Temperate__Clostridium	NA	NA	NA	NA	NA
PE treatment	Vilmaviridae__Temperate__Enterocloster	NA	NA	NA	NA	NA
PE treatment	Vilmaviridae__Temperate__Faecalibacillus	NA	NA	NA	NA	NA
PE treatment	Vilmaviridae__Temperate__Faecalibacterium	NA	NA	NA	NA	NA
PE treatment	Vilmaviridae__Temperate__Mageeibacillus	NA	NA	NA	NA	NA
PE treatment	Vilmaviridae__Temperate__NA	NA	NA	NA	NA	NA
PE treatment	Vilmaviridae__Virulent__Faecalibacterium	NA	NA	NA	NA	NA
PE treatment	Vilmaviridae__Virulent__NA	NA	NA	NA	NA	NA
PE treatment	Winoviridae__Temperate__Bacteroides	-15.6112	-1.40715	-0.0749401	0.889815	0.964207
PE treatment	Winoviridae__Virulent__Alistipes	NA	NA	NA	NA	NA
PE treatment	Winoviridae__Virulent__Bacteroides	-106.812	94.0394	-0.0652108	0.782219	0.955955
PE treatment	Zierdtviridae__Temperate__Pauljensenia	NA	NA	NA	NA	NA
PE treatment	Zierdtviridae__Virulent__NA	NA	NA	NA	NA	NA
PE treatment	Zierdtviridae__Virulent__Olsenella	NA	NA	NA	NA	NA
PE treatment	Zierdtviridae__Virulent__Pauljensenia	NA	NA	NA	NA	NA
Control treatment	Ackermannviridae__Temperate__Bacteroides	NA	NA	NA	NA	NA
Control treatment	Ackermannviridae__Temperate__Enterocloster	NA	NA	NA	NA	NA
Control treatment	Ackermannviridae__Temperate__Escherichia	NA	NA	NA	NA	NA
Control treatment	Ackermannviridae__Temperate__Klebsiella	NA	NA	NA	NA	NA
Control treatment	Ackermannviridae__Temperate__Lachnospira	-406.5	352.599	2.92839	4.05433e-07	0.694315
Control treatment	Ackermannviridae__Temperate__NA	NA	NA	NA	NA	NA
Control treatment	Ackermannviridae__Temperate__Phoenicibacter	NA	NA	NA	NA	NA
Control treatment	Ackermannviridae__Temperate__Roseburia	-406.5	352.599	2.92839	4.05433e-07	0.694315
Control treatment	Ackermannviridae__Temperate__Salmonella	-244.308	65.8318	13.8213	0.999992	0.999983
Control treatment	Ackermannviridae__Virulent__Bacteroides	-187.575	20.709	12.3421	0.776833	0.0847856
Control treatment	Ackermannviridae__Virulent__Citrobacter	NA	NA	NA	NA	NA
Control treatment	Ackermannviridae__Virulent__Clostridium	NA	NA	NA	NA	NA
Control treatment	Ackermannviridae__Virulent__Enterobacter	NA	NA	NA	NA	NA
Control treatment	Ackermannviridae__Virulent__Enterocloster	NA	NA	NA	NA	NA
Control treatment	Ackermannviridae__Virulent__Gabonibacter	NA	NA	NA	NA	NA
Control treatment	Ackermannviridae__Virulent__Hafnia	-187.575	20.709	12.3421	0.776833	0.0847856
Control treatment	Ackermannviridae__Virulent__Klebsiella	NA	NA	NA	NA	NA
Control treatment	Ackermannviridae__Virulent__Lachnospira	NA	NA	NA	NA	NA
Control treatment	Ackermannviridae__Virulent__Massilioclostridium	NA	NA	NA	NA	NA
Control treatment	Ackermannviridae__Virulent__NA	-483.552	114.154	29.6459	0.902312	0.743087
Control treatment	Aliceevansviridae__Temperate__Absicoccus	NA	NA	NA	NA	NA
Control treatment	Aliceevansviridae__Temperate__Acetatifactor	-110.334	55.4794	3.00854	0.657547	0.78262
Control treatment	Aliceevansviridae__Temperate__Actinomyces	NA	NA	NA	NA	NA
Control treatment	Aliceevansviridae__Temperate__Agathobacter	NA	NA	NA	NA	NA
Control treatment	Aliceevansviridae__Temperate__Anaeroglobus	NA	NA	NA	NA	NA
Control treatment	Aliceevansviridae__Temperate__Anaerostipes	-4194.44	-927.948	348.268	0.999734	0.999606
Control treatment	Aliceevansviridae__Temperate__Anaerotruncus	NA	NA	NA	NA	NA
Control treatment	Aliceevansviridae__Temperate__Bifidobacterium	14.3428	-197.87	-3.83361	0.999935	0.99998
Control treatment	Aliceevansviridae__Temperate__Blautia	-217.62	197.556	0.480318	0.295503	0.792328
Control treatment	Aliceevansviridae__Temperate__CAG-245	NA	NA	NA	NA	NA
Control treatment	Aliceevansviridae__Temperate__Choladocola	NA	NA	NA	NA	NA
Control treatment	Aliceevansviridae__Temperate__Clostridium	-96.2626	82.5	0.107277	0.8643	0.865472
Control treatment	Aliceevansviridae__Temperate__Coprobacillus	2047.32	4242.38	-1051.26	0	0
Control treatment	Aliceevansviridae__Temperate__Dorea	-1147.95	35.9779	91.1072	0.727903	7.8452e-15
Control treatment	Aliceevansviridae__Temperate__Dysosmobacter	NA	NA	NA	NA	NA
Control treatment	Aliceevansviridae__Temperate__Eisenbergiella	NA	NA	NA	NA	NA
Control treatment	Aliceevansviridae__Temperate__Enterobacter	-315.907	330.021	-4.2775	0.120522	0.917191
Control treatment	Aliceevansviridae__Temperate__Enterocloster	NA	NA	NA	NA	NA
Control treatment	Aliceevansviridae__Temperate__Enterococcus	-15.9457	-0.774781	0.131493	0.90876	0.895615
Control treatment	Aliceevansviridae__Temperate__Erysipelatoclostridium	-17.8619	-1.6338	0.112203	0.863275	0.94245
Control treatment	Aliceevansviridae__Temperate__Escherichia	-9549.04	9534.32	0.0139851	0	0.990536
Control treatment	Aliceevansviridae__Temperate__Eubacterium	NA	NA	NA	NA	NA
Control treatment	Aliceevansviridae__Temperate__Evtepia	NA	NA	NA	NA	NA
Control treatment	Aliceevansviridae__Temperate__Faecalibacterium	NA	NA	NA	NA	NA
Control treatment	Aliceevansviridae__Temperate__Flavonifractor	-16.1407	-2.11313	-0.093374	0.836599	0.955814
Control treatment	Aliceevansviridae__Temperate__Fusobacterium	NA	NA	NA	NA	NA
Control treatment	Aliceevansviridae__Temperate__Gemella	NA	NA	NA	NA	NA
Control treatment	Aliceevansviridae__Temperate__Gemmiger	NA	NA	NA	NA	NA
Control treatment	Aliceevansviridae__Temperate__Granulicatella	-80240.3	80823.6	-100.172	0	0.00344055
Control treatment	Aliceevansviridae__Temperate__Hungatella	-2785.78	2768.51	-0.11981	9.88131291682493e-324	0.94358
Control treatment	Aliceevansviridae__Temperate__Intestinibacter	NA	NA	NA	NA	NA
Control treatment	Aliceevansviridae__Temperate__Klebsiella	-61.1066	49.0572	-0.101555	0.773076	0.903054
Control treatment	Aliceevansviridae__Temperate__Lachnobacterium	NA	NA	NA	NA	NA
Control treatment	Aliceevansviridae__Temperate__Lachnospira	NA	NA	NA	NA	NA
Control treatment	Aliceevansviridae__Temperate__Lacticaseibacillus	NA	NA	NA	NA	NA
Control treatment	Aliceevansviridae__Temperate__Lactiplantibacillus	NA	NA	NA	NA	NA
Control treatment	Aliceevansviridae__Temperate__Lactobacillus	NA	NA	NA	NA	NA
Control treatment	Aliceevansviridae__Temperate__Lactococcus	-191.689	179.702	-0.00374005	0.999975	0.998624
Control treatment	Aliceevansviridae__Temperate__Massilioclostridium	NA	NA	NA	NA	NA
Control treatment	Aliceevansviridae__Temperate__Mediterraneibacter	-38.594	19.5634	0.209796	0.605624	0.86799
Control treatment	Aliceevansviridae__Temperate__Muricomes	NA	NA	NA	NA	NA
Control treatment	Aliceevansviridae__Temperate__NA	-725.293	682.637	4.69727	7.42847e-220	4.31165e-08
Control treatment	Aliceevansviridae__Temperate__Oscillibacter	-332.907	24.2146	24.1613	0.778636	0.0106742
Control treatment	Aliceevansviridae__Temperate__Peptoniphilus	NA	NA	NA	NA	NA
Control treatment	Aliceevansviridae__Temperate__Robinsoniella	-242.616	88.8134	11.6993	0.999989	0.999983
Control treatment	Aliceevansviridae__Temperate__Roseburia	NA	NA	NA	NA	NA
Control treatment	Aliceevansviridae__Temperate__Rothia	-3939.4	3923.87	-0.253605	0	0.86178
Control treatment	Aliceevansviridae__Temperate__RUG115	20.2003	21.4048	-8.82586	0.999989	0.999991
Control treatment	Aliceevansviridae__Temperate__Ruminococcus	NA	NA	NA	NA	NA
Control treatment	Aliceevansviridae__Temperate__Salmonella	NA	NA	NA	NA	NA
Control treatment	Aliceevansviridae__Temperate__Streptococcus	8.18138	0.94236	0.44047	0.829707	0.587849
Control treatment	Aliceevansviridae__Temperate__Subdoligranulum	NA	NA	NA	NA	NA
Control treatment	Aliceevansviridae__Temperate__Terrisporobacter	NA	NA	NA	NA	NA
Control treatment	Aliceevansviridae__Temperate__Thomasclavelia	-36.4778	18.4356	0.0167582	0.791832	0.990748
Control treatment	Aliceevansviridae__Temperate__Veillonella	-138.495	122.242	0.117067	0.999983	0.987323
Control treatment	Aliceevansviridae__Temperate__Vescimonas	NA	NA	NA	NA	NA
Control treatment	Aliceevansviridae__Virulent__Acetatifactor	NA	NA	NA	NA	NA
Control treatment	Aliceevansviridae__Virulent__Akkermansia	NA	NA	NA	NA	NA
Control treatment	Aliceevansviridae__Virulent__Anaerotruncus	NA	NA	NA	NA	NA
Control treatment	Aliceevansviridae__Virulent__Bacteroides	NA	NA	NA	NA	NA
Control treatment	Aliceevansviridae__Virulent__Bifidobacterium	-14.5043	-1.10748	0.0770991	0.881106	0.949793
Control treatment	Aliceevansviridae__Virulent__Blautia	NA	NA	NA	NA	NA
Control treatment	Aliceevansviridae__Virulent__CAG-177	NA	NA	NA	NA	NA
Control treatment	Aliceevansviridae__Virulent__CAG-882	NA	NA	NA	NA	NA
Control treatment	Aliceevansviridae__Virulent__Citrobacter	NA	NA	NA	NA	NA
Control treatment	Aliceevansviridae__Virulent__Clostridium	-2509.85	2495.79	0.120616	0.999675	0.96836
Control treatment	Aliceevansviridae__Virulent__Coprococcus	-1147.95	35.9779	91.1072	0.727903	7.8452e-15
Control treatment	Aliceevansviridae__Virulent__Copromonas	NA	NA	NA	NA	NA
Control treatment	Aliceevansviridae__Virulent__Eisenbergiella	NA	NA	NA	NA	NA
Control treatment	Aliceevansviridae__Virulent__Enterocloster	NA	NA	NA	NA	NA
Control treatment	Aliceevansviridae__Virulent__Enterococcus	NA	NA	NA	NA	NA
Control treatment	Aliceevansviridae__Virulent__Erysipelatoclostridium	-17.8558	-1.63559	0.11191	0.862885	0.943548
Control treatment	Aliceevansviridae__Virulent__Faecalibacterium	NA	NA	NA	NA	NA
Control treatment	Aliceevansviridae__Virulent__Faecalimonas	NA	NA	NA	NA	NA
Control treatment	Aliceevansviridae__Virulent__Flavonifractor	-13.6459	-1.71747	-0.020993	0.78857	0.984228
Control treatment	Aliceevansviridae__Virulent__Fusicatenibacter	NA	NA	NA	NA	NA
Control treatment	Aliceevansviridae__Virulent__Fusobacterium	NA	NA	NA	NA	NA
Control treatment	Aliceevansviridae__Virulent__Gemella	NA	NA	NA	NA	NA
Control treatment	Aliceevansviridae__Virulent__Granulicatella	-80240.3	80823.6	-100.172	0	0.00344055
Control treatment	Aliceevansviridae__Virulent__Hungatella	NA	NA	NA	NA	NA
Control treatment	Aliceevansviridae__Virulent__Klebsiella	-557.48	636.169	-15.0268	0.00116258	0.743917
Control treatment	Aliceevansviridae__Virulent__Lachnospira	NA	NA	NA	NA	NA
Control treatment	Aliceevansviridae__Virulent__Lacticaseibacillus	NA	NA	NA	NA	NA
Control treatment	Aliceevansviridae__Virulent__Lactiplantibacillus	NA	NA	NA	NA	NA
Control treatment	Aliceevansviridae__Virulent__Lactobacillus	NA	NA	NA	NA	NA
Control treatment	Aliceevansviridae__Virulent__Lactococcus	NA	NA	NA	NA	NA
Control treatment	Aliceevansviridae__Virulent__Massilioclostridium	NA	NA	NA	NA	NA
Control treatment	Aliceevansviridae__Virulent__Mogibacterium	NA	NA	NA	NA	NA
Control treatment	Aliceevansviridae__Virulent__NA	-63.7296	23.9514	4.32356	4.54652e-05	9.79652e-09
Control treatment	Aliceevansviridae__Virulent__Oceanibaculum	NA	NA	NA	NA	NA
Control treatment	Aliceevansviridae__Virulent__Parabacteroides	NA	NA	NA	NA	NA
Control treatment	Aliceevansviridae__Virulent__Roseburia	-1147.95	35.9779	91.1072	0.727903	7.8452e-15
Control treatment	Aliceevansviridae__Virulent__Rothia	-20039.6	20023.3	-0.123558	0	0.916162
Control treatment	Aliceevansviridae__Virulent__Ruminococcus	-6056.76	6041.91	0.0230941	8.74802e-19	0.984665
Control treatment	Aliceevansviridae__Virulent__Ruthenibacterium	NA	NA	NA	NA	NA
Control treatment	Aliceevansviridae__Virulent__Streptococcus	-16.2919	1.13289	0.0953536	0.864124	0.87997
Control treatment	Aliceevansviridae__Virulent__Veillonella	NA	NA	NA	NA	NA
Control treatment	Autographiviridae__Temperate__Acetatifactor	-197.607	52.0284	11.0058	0.999993	0.999984
Control treatment	Autographiviridae__Temperate__Acinetobacter	NA	NA	NA	NA	NA
Control treatment	Autographiviridae__Temperate__Bacteroides	-2563	2547.47	-0.254026	0	0.861236
Control treatment	Autographiviridae__Temperate__Bifidobacterium	NA	NA	NA	NA	NA
Control treatment	Autographiviridae__Temperate__Bilophila	-17.1206	28.6115	-3.98044	0.93402	0.952121
Control treatment	Autographiviridae__Temperate__Citrobacter	NA	NA	NA	NA	NA
Control treatment	Autographiviridae__Temperate__Clostridium	NA	NA	NA	NA	NA
Control treatment	Autographiviridae__Temperate__Enterocloster	NA	NA	NA	NA	NA
Control treatment	Autographiviridae__Temperate__Erysipelatoclostridium	NA	NA	NA	NA	NA
Control treatment	Autographiviridae__Temperate__Escherichia	2047.32	4242.38	-1051.26	0	0
Control treatment	Autographiviridae__Temperate__Flavonifractor	NA	NA	NA	NA	NA
Control treatment	Autographiviridae__Temperate__Hungatella	30.2549	-116.664	-5.74137	0.999984	0.999997
Control treatment	Autographiviridae__Temperate__NA	-38.9784	23.2298	0.183939	0.784315	0.860861
Control treatment	Autographiviridae__Temperate__Pauljensenia	NA	NA	NA	NA	NA
Control treatment	Autographiviridae__Temperate__Phocaeicola	2256.31	2281.53	-759.296	6.36905e-132	0
Control treatment	Autographiviridae__Temperate__Pseudoflavonifractor	NA	NA	NA	NA	NA
Control treatment	Autographiviridae__Virulent__Alistipes	NA	NA	NA	NA	NA
Control treatment	Autographiviridae__Virulent__Bacteroides	-110.334	55.4794	3.00854	0.657547	0.78262
Control treatment	Autographiviridae__Virulent__Bianquea	NA	NA	NA	NA	NA
Control treatment	Autographiviridae__Virulent__Bifidobacterium	NA	NA	NA	NA	NA
Control treatment	Autographiviridae__Virulent__Bilophila	-86.8985	284.818	-35.016	0.710108	0.625617
Control treatment	Autographiviridae__Virulent__CAG-115	NA	NA	NA	NA	NA
Control treatment	Autographiviridae__Virulent__Clostridium	NA	NA	NA	NA	NA
Control treatment	Autographiviridae__Virulent__Enterobacter	-713.455	180.64	43.2645	0.793017	0.504547
Control treatment	Autographiviridae__Virulent__Enterocloster	NA	NA	NA	NA	NA
Control treatment	Autographiviridae__Virulent__Escherichia	NA	NA	NA	NA	NA
Control treatment	Autographiviridae__Virulent__Eubacterium	NA	NA	NA	NA	NA
Control treatment	Autographiviridae__Virulent__Klebsiella	NA	NA	NA	NA	NA
Control treatment	Autographiviridae__Virulent__Lawsonibacter	NA	NA	NA	NA	NA
Control treatment	Autographiviridae__Virulent__NA	NA	NA	NA	NA	NA
Control treatment	Autographiviridae__Virulent__Phocaeicola	2256.31	2281.53	-759.296	6.36905e-132	0
Control treatment	Autographiviridae__Virulent__Thomasclavelia	NA	NA	NA	NA	NA
Control treatment	Autographiviridae__Virulent__Veillonella	-15.7365	-0.240927	0.177924	0.967367	0.82052
Control treatment	Casjensviridae__Temperate__Bacteroides	NA	NA	NA	NA	NA
Control treatment	Casjensviridae__Temperate__Campylobacter	29.02	-207.876	-5.91279	0.999951	0.999992
Control treatment	Casjensviridae__Temperate__Klebsiella	818751	-650728	-136461	0.860004	0.849713
Control treatment	Casjensviridae__Temperate__NA	NA	NA	NA	NA	NA
Control treatment	Casjensviridae__Temperate__Parabacteroides	NA	NA	NA	NA	NA
Control treatment	Casjensviridae__Temperate__Phocaeicola	-332.907	24.2146	24.1613	0.778636	0.0106742
Control treatment	Casjensviridae__Temperate__Roseburia	NA	NA	NA	NA	NA
Control treatment	Casjensviridae__Virulent__Bacteroides	NA	NA	NA	NA	NA
Control treatment	Casjensviridae__Virulent__Campylobacter	29.0199	-207.876	-5.91277	0.999949	0.999992
Control treatment	Casjensviridae__Virulent__NA	NA	NA	NA	NA	NA
Control treatment	Casjensviridae__Virulent__Neisseria	NA	NA	NA	NA	NA
Control treatment	Casjensviridae__Virulent__Phocaeicola	NA	NA	NA	NA	NA
Control treatment	Circoviridae__Temperate__Bifidobacterium	NA	NA	NA	NA	NA
Control treatment	Circoviridae__Temperate__CAG-245	NA	NA	NA	NA	NA
Control treatment	Circoviridae__Temperate__Clostridium	NA	NA	NA	NA	NA
Control treatment	Circoviridae__Temperate__Lachnospira	NA	NA	NA	NA	NA
Control treatment	Circoviridae__Temperate__NA	NA	NA	NA	NA	NA
Control treatment	Circoviridae__Temperate__Ruminococcus	NA	NA	NA	NA	NA
Control treatment	Circoviridae__Virulent__Ruminococcus	NA	NA	NA	NA	NA
Control treatment	Demerecviridae__Temperate__Acetatifactor	28.3335	-115.048	-5.42115	0.999983	0.999996
Control treatment	Demerecviridae__Temperate__Amedibacterium	28.3335	-115.048	-5.42115	0.999983	0.999996
Control treatment	Demerecviridae__Temperate__Clostridium	NA	NA	NA	NA	NA
Control treatment	Demerecviridae__Temperate__Escherichia	NA	NA	NA	NA	NA
Control treatment	Demerecviridae__Temperate__Eubacterium	NA	NA	NA	NA	NA
Control treatment	Demerecviridae__Temperate__Flavonifractor	NA	NA	NA	NA	NA
Control treatment	Demerecviridae__Temperate__Mediterraneibacter	NA	NA	NA	NA	NA
Control treatment	Demerecviridae__Temperate__Megamonas	NA	NA	NA	NA	NA
Control treatment	Demerecviridae__Temperate__NA	-14.1914	-0.839222	0.126651	0.885615	0.894488
Control treatment	Demerecviridae__Temperate__Roseburia	NA	NA	NA	NA	NA
Control treatment	Demerecviridae__Temperate__Serratia	NA	NA	NA	NA	NA
Control treatment	Demerecviridae__Temperate__Sutterella	-332.907	24.2146	24.1613	0.778636	0.0106742
Control treatment	Demerecviridae__Virulent__Acinetobacter	NA	NA	NA	NA	NA
Control treatment	Demerecviridae__Virulent__Anaerostipes	NA	NA	NA	NA	NA
Control treatment	Demerecviridae__Virulent__Avoscillospira	NA	NA	NA	NA	NA
Control treatment	Demerecviridae__Virulent__NA	-18.6549	0.280411	0.306183	0.976159	0.842409
Control treatment	Demerecviridae__Virulent__Nanosynbacter	-71.3453	-63.3972	5.65309	0.999984	0.999995
Control treatment	Demerecviridae__Virulent__Pauljensenia	NA	NA	NA	NA	NA
Control treatment	Demerecviridae__Virulent__Roseburia	NA	NA	NA	NA	NA
Control treatment	Demerecviridae__Virulent__Sutterella	-579.313	23.9615	45.1794	0.970357	0.452702
Control treatment	Drexlerviridae__Temperate__Akkermansia	NA	NA	NA	NA	NA
Control treatment	Drexlerviridae__Temperate__Anaerotruncus	NA	NA	NA	NA	NA
Control treatment	Drexlerviridae__Temperate__Citrobacter	NA	NA	NA	NA	NA
Control treatment	Drexlerviridae__Temperate__Escherichia	NA	NA	NA	NA	NA
Control treatment	Drexlerviridae__Temperate__Flavonifractor	NA	NA	NA	NA	NA
Control treatment	Drexlerviridae__Temperate__Klebsiella	-187.575	20.709	12.3421	0.776833	0.0847856
Control treatment	Drexlerviridae__Temperate__Lactococcus	NA	NA	NA	NA	NA
Control treatment	Drexlerviridae__Temperate__Massilioclostridium	NA	NA	NA	NA	NA
Control treatment	Drexlerviridae__Virulent__Anaerotruncus	NA	NA	NA	NA	NA
Control treatment	Drexlerviridae__Virulent__Citrobacter	NA	NA	NA	NA	NA
Control treatment	Drexlerviridae__Virulent__Escherichia	NA	NA	NA	NA	NA
Control treatment	Drexlerviridae__Virulent__Flavonifractor	NA	NA	NA	NA	NA
Control treatment	Drexlerviridae__Virulent__Klebsiella	NA	NA	NA	NA	NA
Control treatment	Drexlerviridae__Virulent__Lactococcus	NA	NA	NA	NA	NA
Control treatment	Duneviridae__Temperate__Alistipes	-2091	2079.53	-0.0989227	1.87934e-219	0.894328
Control treatment	Duneviridae__Temperate__Bacteroides	-12943.7	12928.6	-0.118537	0	0.880737
Control treatment	Duneviridae__Temperate__Bifidobacterium	-16.0312	-0.742613	0.137455	0.912611	0.890994
Control treatment	Duneviridae__Temperate__Clostridium	NA	NA	NA	NA	NA
Control treatment	Duneviridae__Temperate__Faecalibacterium	NA	NA	NA	NA	NA
Control treatment	Duneviridae__Temperate__Faecalitalea	NA	NA	NA	NA	NA
Control treatment	Duneviridae__Temperate__NA	NA	NA	NA	NA	NA
Control treatment	Duneviridae__Temperate__Parabacteroides	NA	NA	NA	NA	NA
Control treatment	Duneviridae__Temperate__Pelosinus	-534.666	404.829	9.25638	0.000488481	0.353859
Control treatment	Duneviridae__Temperate__Phocaeicola	NA	NA	NA	NA	NA
Control treatment	Duneviridae__Temperate__Streptococcus	NA	NA	NA	NA	NA
Control treatment	Duneviridae__Temperate__Turicibacter	NA	NA	NA	NA	NA
Control treatment	Duneviridae__Virulent__Alistipes	61.1856	152.731	-37.7092	0.99998	0.999936
Control treatment	Duneviridae__Virulent__Bacteroides	-305.579	292.261	-0.178963	0.000747806	0.839654
Control treatment	Duneviridae__Virulent__Bifidobacterium	NA	NA	NA	NA	NA
Control treatment	Duneviridae__Virulent__Haemophilus	NA	NA	NA	NA	NA
Control treatment	Duneviridae__Virulent__Lancefieldella	NA	NA	NA	NA	NA
Control treatment	Duneviridae__Virulent__NA	-1011.05	995.411	0.050862	3.47813e-07	0.961401
Control treatment	Duneviridae__Virulent__Parabacteroides	-13798.4	13801.9	-3.39684	0	0.756263
Control treatment	Duneviridae__Virulent__Phocaeicola	-2785.77	2768.5	-0.11981	0	0.943051
Control treatment	Duneviridae__Virulent__Rothia	NA	NA	NA	NA	NA
Control treatment	Duneviridae__Virulent__Turicibacter	NA	NA	NA	NA	NA
Control treatment	Duneviridae__Virulent__Veillonella	NA	NA	NA	NA	NA
Control treatment	Fiersviridae__Temperate__Bacteroides	NA	NA	NA	NA	NA
Control treatment	Fiersviridae__Temperate__Bifidobacterium	NA	NA	NA	NA	NA
Control treatment	Fiersviridae__Temperate__Blautia	NA	NA	NA	NA	NA
Control treatment	Fiersviridae__Temperate__Caproicibacterium	NA	NA	NA	NA	NA
Control treatment	Fiersviridae__Temperate__Clostridioides	-406.5	352.599	2.92839	4.05433e-07	0.694315
Control treatment	Fiersviridae__Temperate__Clostridium	NA	NA	NA	NA	NA
Control treatment	Fiersviridae__Temperate__Erysipelatoclostridium	-406.5	352.599	2.92839	4.05433e-07	0.694315
Control treatment	Fiersviridae__Temperate__GCA-900066495	NA	NA	NA	NA	NA
Control treatment	Fiersviridae__Temperate__Lactococcus	-356.11	300.934	3.03535	2.50164e-05	0.691547
Control treatment	Fiersviridae__Temperate__Massilioclostridium	NA	NA	NA	NA	NA
Control treatment	Fiersviridae__Temperate__NA	NA	NA	NA	NA	NA
Control treatment	Fiersviridae__Temperate__Parabacteroides	NA	NA	NA	NA	NA
Control treatment	Fiersviridae__Temperate__Romboutsia	NA	NA	NA	NA	NA
Control treatment	Fiersviridae__Temperate__Roseburia	NA	NA	NA	NA	NA
Control treatment	Fiersviridae__Temperate__RUG115	NA	NA	NA	NA	NA
Control treatment	Fiersviridae__Temperate__Streptococcus	-187.575	20.709	12.3421	0.776833	0.0847856
Control treatment	Fiersviridae__Temperate__Veillonella	-4194.44	-927.948	348.268	0.999734	0.999606
Control treatment	Fiersviridae__Virulent__Acetatifactor	NA	NA	NA	NA	NA
Control treatment	Fiersviridae__Virulent__Agathobacter	NA	NA	NA	NA	NA
Control treatment	Fiersviridae__Virulent__Bacteroides	NA	NA	NA	NA	NA
Control treatment	Fiersviridae__Virulent__Bifidobacterium	-332.907	24.2146	24.1613	0.778636	0.0106742
Control treatment	Fiersviridae__Virulent__Blautia	NA	NA	NA	NA	NA
Control treatment	Fiersviridae__Virulent__Clostridioides	NA	NA	NA	NA	NA
Control treatment	Fiersviridae__Virulent__Clostridium	NA	NA	NA	NA	NA
Control treatment	Fiersviridae__Virulent__Copromonas	-332.907	24.2146	24.1613	0.778636	0.0106742
Control treatment	Fiersviridae__Virulent__Flavonifractor	-356.11	300.934	3.03535	2.50164e-05	0.691547
Control treatment	Fiersviridae__Virulent__Fusobacterium	NA	NA	NA	NA	NA
Control treatment	Fiersviridae__Virulent__NA	NA	NA	NA	NA	NA
Control treatment	Fiersviridae__Virulent__Nanogingivalis	-187.575	20.709	12.3421	0.776833	0.0847856
Control treatment	Fiersviridae__Virulent__Parabacteroides	NA	NA	NA	NA	NA
Control treatment	Fiersviridae__Virulent__Romboutsia	-406.5	352.599	2.92839	4.05433e-07	0.694315
Control treatment	Fiersviridae__Virulent__Roseburia	NA	NA	NA	NA	NA
Control treatment	Fiersviridae__Virulent__Streptococcus	-187.575	20.709	12.3421	0.776833	0.0847856
Control treatment	Fiersviridae__Virulent__Veillonella	NA	NA	NA	NA	NA
Control treatment	Fiersviridae__Virulent__Zhenhengia	NA	NA	NA	NA	NA
Control treatment	Forsetiviridae__Temperate__Alistipes	NA	NA	NA	NA	NA
Control treatment	Forsetiviridae__Temperate__Bacteroides	NA	NA	NA	NA	NA
Control treatment	Forsetiviridae__Temperate__NA	-52.8416	13.1383	2.23326	0.99982	0.999655
Control treatment	Forsetiviridae__Temperate__Parabacteroides	NA	NA	NA	NA	NA
Control treatment	Forsetiviridae__Temperate__Phocaeicola	NA	NA	NA	NA	NA
Control treatment	Forsetiviridae__Temperate__Ruthenibacterium	NA	NA	NA	NA	NA
Control treatment	Forsetiviridae__Virulent__Alistipes	NA	NA	NA	NA	NA
Control treatment	Forsetiviridae__Virulent__Bacteroides	-49.4666	30.2555	0.390035	0.828908	0.809539
Control treatment	Forsetiviridae__Virulent__Barnesiella	NA	NA	NA	NA	NA
Control treatment	Forsetiviridae__Virulent__NA	NA	NA	NA	NA	NA
Control treatment	Forsetiviridae__Virulent__Parabacteroides	NA	NA	NA	NA	NA
Control treatment	Forsetiviridae__Virulent__Phocaeicola	-76.1058	60.6324	-0.259968	0.702035	0.859509
Control treatment	Guelinviridae__Temperate__Acholeplasma	NA	NA	NA	NA	NA
Control treatment	Guelinviridae__Temperate__Blautia	NA	NA	NA	NA	NA
Control treatment	Guelinviridae__Temperate__Clostridium	-532.062	521.362	-0.322372	0.999949	0.931389
Control treatment	Guelinviridae__Temperate__Intestinibacter	NA	NA	NA	NA	NA
Control treatment	Guelinviridae__Temperate__Lachnoclostridium	-406.5	352.599	2.92839	4.05433e-07	0.694315
Control treatment	Guelinviridae__Temperate__Massilioclostridium	NA	NA	NA	NA	NA
Control treatment	Guelinviridae__Temperate__Sarcina	171.22	18.9954	-33.8061	0	0
Control treatment	Guelinviridae__Virulent__Acholeplasma	NA	NA	NA	NA	NA
Control treatment	Guelinviridae__Virulent__Clostridium	NA	NA	NA	NA	NA
Control treatment	Guelinviridae__Virulent__NA	NA	NA	NA	NA	NA
Control treatment	Helgolandviridae__Temperate__Alistipes	NA	NA	NA	NA	NA
Control treatment	Helgolandviridae__Temperate__Bacteroides	NA	NA	NA	NA	NA
Control treatment	Helgolandviridae__Temperate__Mediterraneibacter	NA	NA	NA	NA	NA
Control treatment	Helgolandviridae__Temperate__NA	NA	NA	NA	NA	NA
Control treatment	Helgolandviridae__Temperate__Paraprevotella	NA	NA	NA	NA	NA
Control treatment	Helgolandviridae__Virulent__NA	NA	NA	NA	NA	NA
Control treatment	Helgolandviridae__Virulent__Pauljensenia	NA	NA	NA	NA	NA
Control treatment	Helgolandviridae__Virulent__Thomasclavelia	NA	NA	NA	NA	NA
Control treatment	Herelleviridae__Temperate__Absicoccus	NA	NA	NA	NA	NA
Control treatment	Herelleviridae__Temperate__Acetatifactor	NA	NA	NA	NA	NA
Control treatment	Herelleviridae__Temperate__Agathobacter	-2621.09	2603.78	-0.113777	1.0342e-253	0.946553
Control treatment	Herelleviridae__Temperate__Anaerobutyricum	NA	NA	NA	NA	NA
Control treatment	Herelleviridae__Temperate__Anaerosporobacter	NA	NA	NA	NA	NA
Control treatment	Herelleviridae__Temperate__Anaerostipes	NA	NA	NA	NA	NA
Control treatment	Herelleviridae__Temperate__Anaerotignum	NA	NA	NA	NA	NA
Control treatment	Herelleviridae__Temperate__Barnesiella	NA	NA	NA	NA	NA
Control treatment	Herelleviridae__Temperate__Bifidobacterium	-14.3897	-0.975583	-0.00539166	0.877138	0.995571
Control treatment	Herelleviridae__Temperate__Blautia	NA	NA	NA	NA	NA
Control treatment	Herelleviridae__Temperate__Brevibacillus	NA	NA	NA	NA	NA
Control treatment	Herelleviridae__Temperate__Butyricicoccus	NA	NA	NA	NA	NA
Control treatment	Herelleviridae__Temperate__CAG-317	NA	NA	NA	NA	NA
Control treatment	Herelleviridae__Temperate__CAG-41	NA	NA	NA	NA	NA
Control treatment	Herelleviridae__Temperate__Catenibacillus	NA	NA	NA	NA	NA
Control treatment	Herelleviridae__Temperate__Clostridioides	NA	NA	NA	NA	NA
Control treatment	Herelleviridae__Temperate__Clostridium	-11.753	0.632157	-0.03067	0.869706	0.948432
Control treatment	Herelleviridae__Temperate__Collinsella	NA	NA	NA	NA	NA
Control treatment	Herelleviridae__Temperate__Copromonas	NA	NA	NA	NA	NA
Control treatment	Herelleviridae__Temperate__Dorea	NA	NA	NA	NA	NA
Control treatment	Herelleviridae__Temperate__Eisenbergiella	NA	NA	NA	NA	NA
Control treatment	Herelleviridae__Temperate__Enterobacter	NA	NA	NA	NA	NA
Control treatment	Herelleviridae__Temperate__Enterocloster	-38.9987	-26.084	4.32069	5.33513e-07	2.30066e-05
Control treatment	Herelleviridae__Temperate__Enterococcus	-13.6623	0.600012	0.0719934	0.89224	0.881421
Control treatment	Herelleviridae__Temperate__Erysipelatoclostridium	NA	NA	NA	NA	NA
Control treatment	Herelleviridae__Temperate__Eubacterium	NA	NA	NA	NA	NA
Control treatment	Herelleviridae__Temperate__Faecalibacillus	NA	NA	NA	NA	NA
Control treatment	Herelleviridae__Temperate__Faecalibacterium	NA	NA	NA	NA	NA
Control treatment	Herelleviridae__Temperate__Faecalimonas	NA	NA	NA	NA	NA
Control treatment	Herelleviridae__Temperate__Fimicola	NA	NA	NA	NA	NA
Control treatment	Herelleviridae__Temperate__Fimivicinus	NA	NA	NA	NA	NA
Control treatment	Herelleviridae__Temperate__Finegoldia	NA	NA	NA	NA	NA
Control treatment	Herelleviridae__Temperate__Flavonifractor	NA	NA	NA	NA	NA
Control treatment	Herelleviridae__Temperate__Fusicatenibacter	NA	NA	NA	NA	NA
Control treatment	Herelleviridae__Temperate__Fusobacterium	3.42519	24.5633	-6.66387	0.884128	0.852113
Control treatment	Herelleviridae__Temperate__Gemella	422.82	23.7206	-76.5459	0.987086	0.523063
Control treatment	Herelleviridae__Temperate__Gemmiger	-534.666	404.829	9.25638	0.000488481	0.353859
Control treatment	Herelleviridae__Temperate__Gordonibacter	-332.907	24.2146	24.1613	0.778636	0.0106742
Control treatment	Herelleviridae__Temperate__Granulicatella	-10.5445	-2.04584	-0.0905356	0.642671	0.897494
Control treatment	Herelleviridae__Temperate__Hungatella	NA	NA	NA	NA	NA
Control treatment	Herelleviridae__Temperate__Intestinibacter	NA	NA	NA	NA	NA
Control treatment	Herelleviridae__Temperate__Intestinimonas	NA	NA	NA	NA	NA
Control treatment	Herelleviridae__Temperate__KLE1615	NA	NA	NA	NA	NA
Control treatment	Herelleviridae__Temperate__Lachnoanaerobaculum	NA	NA	NA	NA	NA
Control treatment	Herelleviridae__Temperate__Lachnospira	NA	NA	NA	NA	NA
Control treatment	Herelleviridae__Temperate__Lacticaseibacillus	NA	NA	NA	NA	NA
Control treatment	Herelleviridae__Temperate__Lactiplantibacillus	-52.841	13.1391	2.23314	0.98297	0.951098
Control treatment	Herelleviridae__Temperate__Lactobacillus	NA	NA	NA	NA	NA
Control treatment	Herelleviridae__Temperate__Lactococcus	NA	NA	NA	NA	NA
Control treatment	Herelleviridae__Temperate__Leptotrichia	NA	NA	NA	NA	NA
Control treatment	Herelleviridae__Temperate__Levyella	NA	NA	NA	NA	NA
Control treatment	Herelleviridae__Temperate__Ligilactobacillus	NA	NA	NA	NA	NA
Control treatment	Herelleviridae__Temperate__Limosilactobacillus	NA	NA	NA	NA	NA
Control treatment	Herelleviridae__Temperate__Massilimicrobiota	NA	NA	NA	NA	NA
Control treatment	Herelleviridae__Temperate__Massilioclostridium	NA	NA	NA	NA	NA
Control treatment	Herelleviridae__Temperate__Mediterraneibacter	NA	NA	NA	NA	NA
Control treatment	Herelleviridae__Temperate__Mobilisporobacter	NA	NA	NA	NA	NA
Control treatment	Herelleviridae__Temperate__Monoglobus	NA	NA	NA	NA	NA
Control treatment	Herelleviridae__Temperate__Muricomes	NA	NA	NA	NA	NA
Control treatment	Herelleviridae__Temperate__NA	-58.1424	22.4327	3.92937	2.96492e-06	9.1198e-10
Control treatment	Herelleviridae__Temperate__Paraclostridium	-406.5	352.599	2.92839	4.05433e-07	0.694315
Control treatment	Herelleviridae__Temperate__Parvimonas	NA	NA	NA	NA	NA
Control treatment	Herelleviridae__Temperate__Peptacetobacter	NA	NA	NA	NA	NA
Control treatment	Herelleviridae__Temperate__Phocaeicola	NA	NA	NA	NA	NA
Control treatment	Herelleviridae__Temperate__Propionimicrobium	NA	NA	NA	NA	NA
Control treatment	Herelleviridae__Temperate__Robinsoniella	NA	NA	NA	NA	NA
Control treatment	Herelleviridae__Temperate__Romboutsia	-406.5	352.599	2.92839	4.05433e-07	0.694315
Control treatment	Herelleviridae__Temperate__Roseburia	NA	NA	NA	NA	NA
Control treatment	Herelleviridae__Temperate__Rubneribacter	-332.907	24.2146	24.1613	0.778636	0.0106742
Control treatment	Herelleviridae__Temperate__Ruminococcus	NA	NA	NA	NA	NA
Control treatment	Herelleviridae__Temperate__Sarcina	-66.2588	296.684	-40.4131	0.99996	0.999928
Control treatment	Herelleviridae__Temperate__Sellimonas	NA	NA	NA	NA	NA
Control treatment	Herelleviridae__Temperate__Solobacterium	NA	NA	NA	NA	NA
Control treatment	Herelleviridae__Temperate__Streptococcus	-15.2653	-0.816725	0.198176	0.865182	0.776978
Control treatment	Herelleviridae__Temperate__Thomasclavelia	-15.3698	-0.522193	0.172704	0.932177	0.863428
Control treatment	Herelleviridae__Temperate__Tyzzerella	NA	NA	NA	NA	NA
Control treatment	Herelleviridae__Temperate__UBA3402	NA	NA	NA	NA	NA
Control treatment	Herelleviridae__Temperate__UMGS1071	NA	NA	NA	NA	NA
Control treatment	Herelleviridae__Temperate__Veillonella	-110.334	55.4794	3.00854	0.657547	0.78262
Control treatment	Herelleviridae__Temperate__Vescimonas	NA	NA	NA	NA	NA
Control treatment	Herelleviridae__Virulent__Absicoccus	NA	NA	NA	NA	NA
Control treatment	Herelleviridae__Virulent__Agathobacter	-110.334	55.4794	3.00854	0.657547	0.78262
Control treatment	Herelleviridae__Virulent__Anaerosporobacter	NA	NA	NA	NA	NA
Control treatment	Herelleviridae__Virulent__Anaerostipes	NA	NA	NA	NA	NA
Control treatment	Herelleviridae__Virulent__Bacteroides	NA	NA	NA	NA	NA
Control treatment	Herelleviridae__Virulent__Bifidobacterium	-16.1592	-0.377686	0.125951	0.952418	0.894307
Control treatment	Herelleviridae__Virulent__Blautia	NA	NA	NA	NA	NA
Control treatment	Herelleviridae__Virulent__Butyricicoccus	NA	NA	NA	NA	NA
Control treatment	Herelleviridae__Virulent__Catenibacillus	NA	NA	NA	NA	NA
Control treatment	Herelleviridae__Virulent__CCUG-7971	NA	NA	NA	NA	NA
Control treatment	Herelleviridae__Virulent__Citrobacter	NA	NA	NA	NA	NA
Control treatment	Herelleviridae__Virulent__Clostridioides	NA	NA	NA	NA	NA
Control treatment	Herelleviridae__Virulent__Clostridium	-14.2111	4.02614	1.0342	0	0
Control treatment	Herelleviridae__Virulent__COE1	-57.731	14.4428	2.50226	0.976819	0.967167
Control treatment	Herelleviridae__Virulent__Coprobacillus	NA	NA	NA	NA	NA
Control treatment	Herelleviridae__Virulent__Copromonas	NA	NA	NA	NA	NA
Control treatment	Herelleviridae__Virulent__Dorea	-356.11	300.934	3.03535	2.50164e-05	0.691547
Control treatment	Herelleviridae__Virulent__Eggerthella	NA	NA	NA	NA	NA
Control treatment	Herelleviridae__Virulent__Enterobacter	-187.575	20.709	12.3421	0.776833	0.0847856
Control treatment	Herelleviridae__Virulent__Enterocloster	-14.3174	-2.80545	0.319708	0.719055	0.789677
Control treatment	Herelleviridae__Virulent__Enterococcus	-15.1788	0.684325	0.111426	0.898119	0.849711
Control treatment	Herelleviridae__Virulent__Erysipelatoclostridium	NA	NA	NA	NA	NA
Control treatment	Herelleviridae__Virulent__Eubacterium	NA	NA	NA	NA	NA
Control treatment	Herelleviridae__Virulent__Faecalibacterium	NA	NA	NA	NA	NA
Control treatment	Herelleviridae__Virulent__Faecalimonas	NA	NA	NA	NA	NA
Control treatment	Herelleviridae__Virulent__Fimicola	NA	NA	NA	NA	NA
Control treatment	Herelleviridae__Virulent__Flavonifractor	NA	NA	NA	NA	NA
Control treatment	Herelleviridae__Virulent__Fusobacterium	NA	NA	NA	NA	NA
Control treatment	Herelleviridae__Virulent__Gemella	170.64	23.4266	-34.5075	0.95928	0.70378
Control treatment	Herelleviridae__Virulent__Granulicatella	-4670.5	4657.67	-0.0686919	2.76939e-158	0.932748
Control treatment	Herelleviridae__Virulent__Hungatella	NA	NA	NA	NA	NA
Control treatment	Herelleviridae__Virulent__Intestinibacter	NA	NA	NA	NA	NA
Control treatment	Herelleviridae__Virulent__Intestinimonas	NA	NA	NA	NA	NA
Control treatment	Herelleviridae__Virulent__KLE1615	NA	NA	NA	NA	NA
Control treatment	Herelleviridae__Virulent__KM106-2	NA	NA	NA	NA	NA
Control treatment	Herelleviridae__Virulent__Lachnoanaerobaculum	NA	NA	NA	NA	NA
Control treatment	Herelleviridae__Virulent__Lachnoclostridium	NA	NA	NA	NA	NA
Control treatment	Herelleviridae__Virulent__Lachnospira	NA	NA	NA	NA	NA
Control treatment	Herelleviridae__Virulent__Lacrimispora	NA	NA	NA	NA	NA
Control treatment	Herelleviridae__Virulent__Lactiplantibacillus	NA	NA	NA	NA	NA
Control treatment	Herelleviridae__Virulent__Lactobacillus	NA	NA	NA	NA	NA
Control treatment	Herelleviridae__Virulent__Lactococcus	NA	NA	NA	NA	NA
Control treatment	Herelleviridae__Virulent__Lawsonibacter	NA	NA	NA	NA	NA
Control treatment	Herelleviridae__Virulent__Leptotrichia	NA	NA	NA	NA	NA
Control treatment	Herelleviridae__Virulent__Limosilactobacillus	NA	NA	NA	NA	NA
Control treatment	Herelleviridae__Virulent__Massilimicrobiota	NA	NA	NA	NA	NA
Control treatment	Herelleviridae__Virulent__Massilioclostridium	NA	NA	NA	NA	NA
Control treatment	Herelleviridae__Virulent__Mediterraneibacter	-139.544	125.087	0.0494334	0	1.7035e-162
Control treatment	Herelleviridae__Virulent__Murdochiella	NA	NA	NA	NA	NA
Control treatment	Herelleviridae__Virulent__NA	-31.779	-0.379033	3.52652	0.907951	4.17978e-10
Control treatment	Herelleviridae__Virulent__Parabacteroides	NA	NA	NA	NA	NA
Control treatment	Herelleviridae__Virulent__Peptoniphilus	NA	NA	NA	NA	NA
Control treatment	Herelleviridae__Virulent__Phocaeicola	NA	NA	NA	NA	NA
Control treatment	Herelleviridae__Virulent__Prevotella	NA	NA	NA	NA	NA
Control treatment	Herelleviridae__Virulent__Propionimicrobium	NA	NA	NA	NA	NA
Control treatment	Herelleviridae__Virulent__Pseudoruminococcus	NA	NA	NA	NA	NA
Control treatment	Herelleviridae__Virulent__Robinsoniella	NA	NA	NA	NA	NA
Control treatment	Herelleviridae__Virulent__Romboutsia	NA	NA	NA	NA	NA
Control treatment	Herelleviridae__Virulent__Roseburia	NA	NA	NA	NA	NA
Control treatment	Herelleviridae__Virulent__Ruminococcus	NA	NA	NA	NA	NA
Control treatment	Herelleviridae__Virulent__Sarcina	-332.907	24.2146	24.1613	0.778636	0.0106742
Control treatment	Herelleviridae__Virulent__Scybalomonas	NA	NA	NA	NA	NA
Control treatment	Herelleviridae__Virulent__Sellimonas	NA	NA	NA	NA	NA
Control treatment	Herelleviridae__Virulent__Streptococcus	-13.1277	0.386033	0.0446179	0.930259	0.926882
Control treatment	Herelleviridae__Virulent__Thomasclavelia	-14.3616	-1.13898	0.0720541	0.875597	0.952172
Control treatment	Herelleviridae__Virulent__Tyzzerella	NA	NA	NA	NA	NA
Control treatment	Herelleviridae__Virulent__UBA2862	NA	NA	NA	NA	NA
Control treatment	Herelleviridae__Virulent__UBA2882	NA	NA	NA	NA	NA
Control treatment	Herelleviridae__Virulent__UMGS1071	NA	NA	NA	NA	NA
Control treatment	Herelleviridae__Virulent__Veillonella	NA	NA	NA	NA	NA
Control treatment	Inoviridae__Temperate__Atlantibacter	NA	NA	NA	NA	NA
Control treatment	Inoviridae__Temperate__Enterocloster	-356.11	300.934	3.03535	2.50164e-05	0.691547
Control treatment	Inoviridae__Temperate__Hungatella	-129.604	77.741	3.16706	0.974463	0.972569
Control treatment	Inoviridae__Temperate__Klebsiella	818751	-650728	-136461	0.860004	0.849713
Control treatment	Inoviridae__Temperate__Lachnospira	NA	NA	NA	NA	NA
Control treatment	Inoviridae__Temperate__NA	NA	NA	NA	NA	NA
Control treatment	Inoviridae__Virulent__Agathobacter	NA	NA	NA	NA	NA
Control treatment	Inoviridae__Virulent__Blautia	NA	NA	NA	NA	NA
Control treatment	Inoviridae__Virulent__CHH4-2	NA	NA	NA	NA	NA
Control treatment	Inoviridae__Virulent__Escherichia	NA	NA	NA	NA	NA
Control treatment	Inoviridae__Virulent__Haemophilus	NA	NA	NA	NA	NA
Control treatment	Inoviridae__Virulent__NA	NA	NA	NA	NA	NA
Control treatment	Intestiviridae__Virulent__CAG-302	NA	NA	NA	NA	NA
Control treatment	Intestiviridae__Virulent__Clostridium	-35.3979	23.9146	-0.112525	0.726811	0.883161
Control treatment	Intestiviridae__Virulent__Faecalibacillus	NA	NA	NA	NA	NA
Control treatment	Intestiviridae__Virulent__NA	NA	NA	NA	NA	NA
Control treatment	Intestiviridae__Virulent__Parabacteroides	-5759.36	5746.99	-0.247173	0	0.833706
Control treatment	Intestiviridae__Virulent__Phocaeicola	NA	NA	NA	NA	NA
Control treatment	Intestiviridae__Virulent__UBA6448	NA	NA	NA	NA	NA
Control treatment	Mesyanzhinovviridae__Temperate__Bilophila	NA	NA	NA	NA	NA
Control treatment	Mesyanzhinovviridae__Temperate__NA	NA	NA	NA	NA	NA
Control treatment	Mesyanzhinovviridae__Temperate__Pauljensenia	NA	NA	NA	NA	NA
Control treatment	Mesyanzhinovviridae__Virulent__Acinetobacter	NA	NA	NA	NA	NA
Control treatment	Mesyanzhinovviridae__Virulent__Bilophila	NA	NA	NA	NA	NA
Control treatment	Mesyanzhinovviridae__Virulent__NA	NA	NA	NA	NA	NA
Control treatment	Mesyanzhinovviridae__Virulent__Pauljensenia	NA	NA	NA	NA	NA
Control treatment	Microviridae__Temperate__Flavonifractor	NA	NA	NA	NA	NA
Control treatment	Microviridae__Temperate__Klebsiella	182078	-49507.1	-30348.9	0.989295	0.966391
Control treatment	Microviridae__Temperate__Massilioclostridium	NA	NA	NA	NA	NA
Control treatment	Microviridae__Temperate__NA	NA	NA	NA	NA	NA
Control treatment	Microviridae__Virulent__Bacteroides	NA	NA	NA	NA	NA
Control treatment	Microviridae__Virulent__Escherichia	6681.85	33.9747	-1122.29	0.639528	0
Control treatment	Microviridae__Virulent__Faecalibacillus	NA	NA	NA	NA	NA
Control treatment	Microviridae__Virulent__Faecalibacterium	NA	NA	NA	NA	NA
Control treatment	Microviridae__Virulent__NA	NA	NA	NA	NA	NA
Control treatment	Microviridae__Virulent__Parabacteroides	NA	NA	NA	NA	NA
Control treatment	Microviridae__Virulent__Pseudoflavonifractor	NA	NA	NA	NA	NA
Control treatment	Microviridae__Virulent__RUG115	NA	NA	NA	NA	NA
Control treatment	Microviridae__Virulent__Thomasclavelia	NA	NA	NA	NA	NA
Control treatment	Orlajensenviridae__Temperate__Actinomyces	NA	NA	NA	NA	NA
Control treatment	Orlajensenviridae__Temperate__NA	-2855.59	2842.75	0.0114879	2.18212e-146	0.987792
Control treatment	Pachyviridae__Temperate__Enterocloster	NA	NA	NA	NA	NA
Control treatment	Pachyviridae__Virulent__Bacteroides	-990.145	977.209	-0.0819216	0.00612823	0.923422
Control treatment	Pachyviridae__Virulent__NA	NA	NA	NA	NA	NA
Control treatment	Pachyviridae__Virulent__Parabacteroides	NA	NA	NA	NA	NA
Control treatment	Pachyviridae__Virulent__Phocaeicola	NA	NA	NA	NA	NA
Control treatment	Peduoviridae__Temperate__Absicoccus	NA	NA	NA	NA	NA
Control treatment	Peduoviridae__Temperate__Acetatifactor	NA	NA	NA	NA	NA
Control treatment	Peduoviridae__Temperate__Acinetobacter	NA	NA	NA	NA	NA
Control treatment	Peduoviridae__Temperate__Actinomyces	NA	NA	NA	NA	NA
Control treatment	Peduoviridae__Temperate__Agathobacter	NA	NA	NA	NA	NA
Control treatment	Peduoviridae__Temperate__Agathobaculum	-534.666	404.829	9.25638	0.000488481	0.353859
Control treatment	Peduoviridae__Temperate__Aggregatibacter	NA	NA	NA	NA	NA
Control treatment	Peduoviridae__Temperate__Akkermansia	20.2003	21.4048	-8.82586	0.999989	0.999991
Control treatment	Peduoviridae__Temperate__Anaerobutyricum	NA	NA	NA	NA	NA
Control treatment	Peduoviridae__Temperate__Anaerococcus	NA	NA	NA	NA	NA
Control treatment	Peduoviridae__Temperate__Anaerosporobacter	NA	NA	NA	NA	NA
Control treatment	Peduoviridae__Temperate__Anaerostipes	NA	NA	NA	NA	NA
Control treatment	Peduoviridae__Temperate__Anaerotruncus	NA	NA	NA	NA	NA
Control treatment	Peduoviridae__Temperate__Angelakisella	-4194.44	-927.948	348.268	0.999734	0.999606
Control treatment	Peduoviridae__Temperate__Atlantibacter	-1338.32	1323.96	-0.055962	6.1919e-23	0.957092
Control treatment	Peduoviridae__Temperate__Avimonas	NA	NA	NA	NA	NA
Control treatment	Peduoviridae__Temperate__Bacteroides	-4623.64	4607.32	0.0144854	0	0.986108
Control treatment	Peduoviridae__Temperate__Bifidobacterium	-14.5907	-0.232395	-0.0246869	0.968339	0.972338
Control treatment	Peduoviridae__Temperate__Bilophila	NA	NA	NA	NA	NA
Control treatment	Peduoviridae__Temperate__Blautia	-56.2375	37.814	0.377436	0.561186	0.718473
Control treatment	Peduoviridae__Temperate__Brenneria	15.6586	-349.786	-4.35485	0.999956	0.999998
Control treatment	Peduoviridae__Temperate__Burkholderia	NA	NA	NA	NA	NA
Control treatment	Peduoviridae__Temperate__Butyribacter	NA	NA	NA	NA	NA
Control treatment	Peduoviridae__Temperate__Butyrivibrio	NA	NA	NA	NA	NA
Control treatment	Peduoviridae__Temperate__CAG-245	NA	NA	NA	NA	NA
Control treatment	Peduoviridae__Temperate__CAG-41	NA	NA	NA	NA	NA
Control treatment	Peduoviridae__Temperate__CAG-882	NA	NA	NA	NA	NA
Control treatment	Peduoviridae__Temperate__Citrobacter	-35.4134	0.222356	3.87645	0.970142	2.27593e-10
Control treatment	Peduoviridae__Temperate__Clostridioides	-998.798	984.45	-0.0610068	2.23075e-15	0.953194
Control treatment	Peduoviridae__Temperate__Clostridium	-11.0845	-23.6894	3.87057	2.18162e-06	7.76559e-11
Control treatment	Peduoviridae__Temperate__COE1	NA	NA	NA	NA	NA
Control treatment	Peduoviridae__Temperate__Collinsella	20.2003	21.4048	-8.82586	0.999989	0.999991
Control treatment	Peduoviridae__Temperate__Coprobacillus	2047.32	4242.38	-1051.26	0	0
Control treatment	Peduoviridae__Temperate__Coprococcus	NA	NA	NA	NA	NA
Control treatment	Peduoviridae__Temperate__Dialister	-534.666	404.829	9.25638	0.000488481	0.353859
Control treatment	Peduoviridae__Temperate__Dickeya	NA	NA	NA	NA	NA
Control treatment	Peduoviridae__Temperate__Dorea	NA	NA	NA	NA	NA
Control treatment	Peduoviridae__Temperate__Dysosmobacter	-534.666	404.829	9.25638	0.000488481	0.353859
Control treatment	Peduoviridae__Temperate__Eggerthella	-24.2623	120.72	-18.0092	0.840924	0.905986
Control treatment	Peduoviridae__Temperate__Enterenecus	NA	NA	NA	NA	NA
Control treatment	Peduoviridae__Temperate__Enterobacter	-11.7153	-0.567298	0.100015	0.880673	0.817978
Control treatment	Peduoviridae__Temperate__Enterocloster	NA	NA	NA	NA	NA
Control treatment	Peduoviridae__Temperate__Enterococcus	-549.865	534.969	-0.00978548	1.1257e-05	0.990693
Control treatment	Peduoviridae__Temperate__ER4	NA	NA	NA	NA	NA
Control treatment	Peduoviridae__Temperate__Erwinia	NA	NA	NA	NA	NA
Control treatment	Peduoviridae__Temperate__Erysipelatoclostridium	-19.8901	-0.177864	0.353031	0.981019	0.766606
Control treatment	Peduoviridae__Temperate__Escherichia	-6076.74	0.174143	1015.39	0.979834	0
Control treatment	Peduoviridae__Temperate__Eubacterium	-13.8776	0.306307	0.156859	0.949492	0.789722
Control treatment	Peduoviridae__Temperate__Faecalibacterium	NA	NA	NA	NA	NA
Control treatment	Peduoviridae__Temperate__Faecalicatena	NA	NA	NA	NA	NA
Control treatment	Peduoviridae__Temperate__Faecalimonas	NA	NA	NA	NA	NA
Control treatment	Peduoviridae__Temperate__Finegoldia	NA	NA	NA	NA	NA
Control treatment	Peduoviridae__Temperate__Flavonifractor	NA	NA	NA	NA	NA
Control treatment	Peduoviridae__Temperate__Fusicatenibacter	NA	NA	NA	NA	NA
Control treatment	Peduoviridae__Temperate__Fusobacterium	NA	NA	NA	NA	NA
Control treatment	Peduoviridae__Temperate__Gemella	NA	NA	NA	NA	NA
Control treatment	Peduoviridae__Temperate__Gemmiger	-52.8439	13.1403	2.23328	0.954361	0.906896
Control treatment	Peduoviridae__Temperate__Gordonibacter	-2.96041	48.2426	-9.45534	0.999994	0.999981
Control treatment	Peduoviridae__Temperate__Granulicatella	NA	NA	NA	NA	NA
Control treatment	Peduoviridae__Temperate__Haemophilus	-17.2483	0.555102	0.292429	0.927348	0.691697
Control treatment	Peduoviridae__Temperate__Hathewaya	NA	NA	NA	NA	NA
Control treatment	Peduoviridae__Temperate__Holdemania	-75.6869	30.7812	2.6628	0.999996	0.999889
Control treatment	Peduoviridae__Temperate__Hungatella	NA	NA	NA	NA	NA
Control treatment	Peduoviridae__Temperate__Intestinibacter	NA	NA	NA	NA	NA
Control treatment	Peduoviridae__Temperate__KLE1615	NA	NA	NA	NA	NA
Control treatment	Peduoviridae__Temperate__Klebsiella	36.7754	-22.4898	-0.0634582	0.220249	0.915818
Control treatment	Peduoviridae__Temperate__Kluyvera	-510.83	492.925	0.00577029	8.35997e-11	0.99684
Control treatment	Peduoviridae__Temperate__Lachnoclostridium	-14.1432	-1.51961	0.0110086	0.813215	0.991765
Control treatment	Peduoviridae__Temperate__Lachnospira	NA	NA	NA	NA	NA
Control treatment	Peduoviridae__Temperate__Lacrimispora	NA	NA	NA	NA	NA
Control treatment	Peduoviridae__Temperate__Lactobacillus	NA	NA	NA	NA	NA
Control treatment	Peduoviridae__Temperate__Lactococcus	NA	NA	NA	NA	NA
Control treatment	Peduoviridae__Temperate__Lawsonibacter	NA	NA	NA	NA	NA
Control treatment	Peduoviridae__Temperate__Leclercia	NA	NA	NA	NA	NA
Control treatment	Peduoviridae__Temperate__Mannheimia	NA	NA	NA	NA	NA
Control treatment	Peduoviridae__Temperate__Massilioclostridium	NA	NA	NA	NA	NA
Control treatment	Peduoviridae__Temperate__Mediterraneibacter	-1326.84	1310	0.185928	2.67982e-50	0.857194
Control treatment	Peduoviridae__Temperate__Monoglobus	NA	NA	NA	NA	NA
Control treatment	Peduoviridae__Temperate__Morganella	-572.316	559.807	-0.240046	0.999924	0.964662
Control treatment	Peduoviridae__Temperate__Muricomes	NA	NA	NA	NA	NA
Control treatment	Peduoviridae__Temperate__NA	9.02737	0.28554	0.352513	0.948474	0.541302
Control treatment	Peduoviridae__Temperate__Nanogingivalis	-1147.95	35.9779	91.1072	0.727903	7.8452e-15
Control treatment	Peduoviridae__Temperate__Nanosynbacter	NA	NA	NA	NA	NA
Control treatment	Peduoviridae__Temperate__Oliverpabstia	NA	NA	NA	NA	NA
Control treatment	Peduoviridae__Temperate__Oscillibacter	NA	NA	NA	NA	NA
Control treatment	Peduoviridae__Temperate__Paraclostridium	-1433.84	29.594	115.865	0.999996	0.999857
Control treatment	Peduoviridae__Temperate__Parasutterella	NA	NA	NA	NA	NA
Control treatment	Peduoviridae__Temperate__Pauljensenia	-105.476	96.293	-0.345966	0.625141	0.536639
Control treatment	Peduoviridae__Temperate__Pectobacterium	NA	NA	NA	NA	NA
Control treatment	Peduoviridae__Temperate__Pedobacter	-406.5	352.599	2.92839	4.05433e-07	0.694315
Control treatment	Peduoviridae__Temperate__Peptoniphilus	NA	NA	NA	NA	NA
Control treatment	Peduoviridae__Temperate__Phocaeicola	-132.424	116.224	0.118225	0.47591	0.908944
Control treatment	Peduoviridae__Temperate__Phytobacter	-11.4311	-2.4154	-0.0442401	0.622271	0.956293
Control treatment	Peduoviridae__Temperate__Prevotella	NA	NA	NA	NA	NA
Control treatment	Peduoviridae__Temperate__Providencia	NA	NA	NA	NA	NA
Control treatment	Peduoviridae__Temperate__Pseudoflavonifractor	NA	NA	NA	NA	NA
Control treatment	Peduoviridae__Temperate__Raoultella	-35.8173	24.7121	-0.128833	0.999998	0.957017
Control treatment	Peduoviridae__Temperate__Romboutsia	NA	NA	NA	NA	NA
Control treatment	Peduoviridae__Temperate__Roseburia	NA	NA	NA	NA	NA
Control treatment	Peduoviridae__Temperate__Rothia	-46.9596	35.5989	-0.407566	0.915804	0.756276
Control treatment	Peduoviridae__Temperate__Rubneribacter	-235.934	286.936	-10.4099	0.347383	0.855008
Control treatment	Peduoviridae__Temperate__Ruminococcus	-14.3705	-1.51677	0.146168	0.749493	0.847175
Control treatment	Peduoviridae__Temperate__Salmonella	-8.6297	-3.19472	-0.00119876	0.490552	0.998037
Control treatment	Peduoviridae__Temperate__Sarcina	NA	NA	NA	NA	NA
Control treatment	Peduoviridae__Temperate__Schaalia	-8.14955	10.4989	-2.55596	0.999443	0.999802
Control treatment	Peduoviridae__Temperate__Sellimonas	NA	NA	NA	NA	NA
Control treatment	Peduoviridae__Temperate__Serratia	NA	NA	NA	NA	NA
Control treatment	Peduoviridae__Temperate__Shigella	-14.3258	-0.690984	0.160432	0.881584	0.830691
Control treatment	Peduoviridae__Temperate__Siccibacter	-86.8984	284.818	-35.0161	0.999963	0.999937
Control treatment	Peduoviridae__Temperate__Staphylococcus	NA	NA	NA	NA	NA
Control treatment	Peduoviridae__Temperate__Streptococcus	-12.6139	0.172947	-0.0528318	0.970924	0.921724
Control treatment	Peduoviridae__Temperate__Superficieibacter	NA	NA	NA	NA	NA
Control treatment	Peduoviridae__Temperate__Sutterella	NA	NA	NA	NA	NA
Control treatment	Peduoviridae__Temperate__Synergistes	-534.666	404.829	9.25638	0.000488481	0.353859
Control treatment	Peduoviridae__Temperate__Terrisporobacter	NA	NA	NA	NA	NA
Control treatment	Peduoviridae__Temperate__Thomasclavelia	NA	NA	NA	NA	NA
Control treatment	Peduoviridae__Temperate__Tropheryma	NA	NA	NA	NA	NA
Control treatment	Peduoviridae__Temperate__Tyzzerella	-14.5063	-1.12205	0.0745878	0.879683	0.951418
Control treatment	Peduoviridae__Temperate__UMGS1071	-40.1302	24.4691	0.183027	0.890055	0.858109
Control treatment	Peduoviridae__Temperate__UMGS1623	NA	NA	NA	NA	NA
Control treatment	Peduoviridae__Temperate__Varibaculum	-0.15289	37.0374	-8.01968	0.960797	0.966333
Control treatment	Peduoviridae__Temperate__Veillonella	-42.3972	-27.03	4.64652	6.09939e-05	0.000878987
Control treatment	Peduoviridae__Temperate__Xenorhabdus	NA	NA	NA	NA	NA
Control treatment	Peduoviridae__Temperate__Yokenella	NA	NA	NA	NA	NA
Control treatment	Peduoviridae__Virulent__Absicoccus	NA	NA	NA	NA	NA
Control treatment	Peduoviridae__Virulent__Absiella	NA	NA	NA	NA	NA
Control treatment	Peduoviridae__Virulent__Acetatifactor	NA	NA	NA	NA	NA
Control treatment	Peduoviridae__Virulent__Acinetobacter	NA	NA	NA	NA	NA
Control treatment	Peduoviridae__Virulent__Actinomyces	NA	NA	NA	NA	NA
Control treatment	Peduoviridae__Virulent__Acutalibacter	NA	NA	NA	NA	NA
Control treatment	Peduoviridae__Virulent__Agathobaculum	NA	NA	NA	NA	NA
Control treatment	Peduoviridae__Virulent__Aggregatibacter	-483.553	114.154	29.646	0.999985	0.999949
Control treatment	Peduoviridae__Virulent__Alistipes	NA	NA	NA	NA	NA
Control treatment	Peduoviridae__Virulent__Anaerostipes	NA	NA	NA	NA	NA
Control treatment	Peduoviridae__Virulent__Atlantibacter	-2994.17	2981.84	-0.249485	0	0.831982
Control treatment	Peduoviridae__Virulent__Bacteroides	-2815.53	2800.87	-0.0312925	1.12695e-96	0.970493
Control treatment	Peduoviridae__Virulent__Bifidobacterium	-15.7672	0.102925	0.0595494	0.987062	0.939862
Control treatment	Peduoviridae__Virulent__Bilophila	NA	NA	NA	NA	NA
Control treatment	Peduoviridae__Virulent__Blautia	-14505.5	14488.5	0.297052	0	0.746099
Control treatment	Peduoviridae__Virulent__Butyribacter	NA	NA	NA	NA	NA
Control treatment	Peduoviridae__Virulent__Butyrivibrio	NA	NA	NA	NA	NA
Control treatment	Peduoviridae__Virulent__Citrobacter	-13.4558	-0.105754	0.0159393	0.98021	0.976603
Control treatment	Peduoviridae__Virulent__Clostridioides	-38.7239	22.234	0.145811	0.876043	0.911801
Control treatment	Peduoviridae__Virulent__Clostridium	-12.0384	-0.6471	-0.0439562	0.873972	0.936787
Control treatment	Peduoviridae__Virulent__Collinsella	31.0472	-11832.4	-5.88021	0.99747	0.999994
Control treatment	Peduoviridae__Virulent__Coprobacillus	NA	NA	NA	NA	NA
Control treatment	Peduoviridae__Virulent__Drancourtella	NA	NA	NA	NA	NA
Control treatment	Peduoviridae__Virulent__Eggerthella	NA	NA	NA	NA	NA
Control treatment	Peduoviridae__Virulent__Enterobacter	-10.1975	-1.36296	0.142473	0	0
Control treatment	Peduoviridae__Virulent__Enterocloster	-356.11	300.934	3.03535	2.50164e-05	0.691547
Control treatment	Peduoviridae__Virulent__Enterococcus	NA	NA	NA	NA	NA
Control treatment	Peduoviridae__Virulent__Erysipelatoclostridium	-37.5774	21.2712	0.127397	0.848803	0.901828
Control treatment	Peduoviridae__Virulent__Escherichia	10.3613	0.847265	0.174915	0.825463	0.735924
Control treatment	Peduoviridae__Virulent__Eubacterium	NA	NA	NA	NA	NA
Control treatment	Peduoviridae__Virulent__F0422	NA	NA	NA	NA	NA
Control treatment	Peduoviridae__Virulent__Faecalibacterium	-2846.54	2830.81	0.2007	3.10967e-54	0.849052
Control treatment	Peduoviridae__Virulent__Faecalimonas	NA	NA	NA	NA	NA
Control treatment	Peduoviridae__Virulent__Fimisoma	-332.907	24.2146	24.1613	0.778636	0.0106742
Control treatment	Peduoviridae__Virulent__Flavonifractor	NA	NA	NA	NA	NA
Control treatment	Peduoviridae__Virulent__Fusicatenibacter	-40473.9	192.417	3355.35	0.00299717	0
Control treatment	Peduoviridae__Virulent__Fusobacterium	NA	NA	NA	NA	NA
Control treatment	Peduoviridae__Virulent__Gemella	NA	NA	NA	NA	NA
Control treatment	Peduoviridae__Virulent__Glaesserella	NA	NA	NA	NA	NA
Control treatment	Peduoviridae__Virulent__Gleimia	NA	NA	NA	NA	NA
Control treatment	Peduoviridae__Virulent__Gordonibacter	-2.96041	48.2426	-9.45534	0.999994	0.999981
Control treatment	Peduoviridae__Virulent__Haemophilus	-13.6134	-1.78025	0.284101	0.674887	0.681189
Control treatment	Peduoviridae__Virulent__HGM12998	NA	NA	NA	NA	NA
Control treatment	Peduoviridae__Virulent__Holdemanella	NA	NA	NA	NA	NA
Control treatment	Peduoviridae__Virulent__Hungatella	NA	NA	NA	NA	NA
Control treatment	Peduoviridae__Virulent__Intestinibacter	NA	NA	NA	NA	NA
Control treatment	Peduoviridae__Virulent__Intestinimonas	NA	NA	NA	NA	NA
Control treatment	Peduoviridae__Virulent__KLE1615	NA	NA	NA	NA	NA
Control treatment	Peduoviridae__Virulent__Klebsiella	-14.1002	1.1953	0.0178226	0.834482	0.972555
Control treatment	Peduoviridae__Virulent__Kluyvera	1425.68	24.9998	-243.859	0.908471	3.02988e-08
Control treatment	Peduoviridae__Virulent__Kosakonia	-187.575	20.709	12.3421	0.776833	0.0847856
Control treatment	Peduoviridae__Virulent__Lachnospira	NA	NA	NA	NA	NA
Control treatment	Peduoviridae__Virulent__Lactobacillus	NA	NA	NA	NA	NA
Control treatment	Peduoviridae__Virulent__Lactococcus	NA	NA	NA	NA	NA
Control treatment	Peduoviridae__Virulent__Leclercia	-43.8675	-23.6812	3.38645	0.99938	0.998956
Control treatment	Peduoviridae__Virulent__Lelliottia	NA	NA	NA	NA	NA
Control treatment	Peduoviridae__Virulent__Mageeibacillus	NA	NA	NA	NA	NA
Control treatment	Peduoviridae__Virulent__Massilioclostridium	NA	NA	NA	NA	NA
Control treatment	Peduoviridae__Virulent__Mediterraneibacter	-18.2627	-0.798302	0.125042	0.922587	0.926163
Control treatment	Peduoviridae__Virulent__Mitsuokella	-1147.95	35.9779	91.1072	0.727903	7.8452e-15
Control treatment	Peduoviridae__Virulent__Morganella	NA	NA	NA	NA	NA
Control treatment	Peduoviridae__Virulent__Muricomes	NA	NA	NA	NA	NA
Control treatment	Peduoviridae__Virulent__NA	-38.1728	1.4655	4.16521	0.811429	3.69802e-11
Control treatment	Peduoviridae__Virulent__Nanogingivalis	-1147.95	35.9779	91.1072	0.727903	7.8452e-15
Control treatment	Peduoviridae__Virulent__Nanosynbacter	NA	NA	NA	NA	NA
Control treatment	Peduoviridae__Virulent__Neglecta	NA	NA	NA	NA	NA
Control treatment	Peduoviridae__Virulent__Oliverpabstia	NA	NA	NA	NA	NA
Control treatment	Peduoviridae__Virulent__Oscillibacter	NA	NA	NA	NA	NA
Control treatment	Peduoviridae__Virulent__Paraclostridium	NA	NA	NA	NA	NA
Control treatment	Peduoviridae__Virulent__Pauljensenia	-452.579	440.185	-0.269687	0.00106635	0.748002
Control treatment	Peduoviridae__Virulent__Phocaeicola	-1357.71	1343.62	-0.0956867	8.63657e-30	0.91361
Control treatment	Peduoviridae__Virulent__Phytobacter	-1116.41	186.494	76.337	0.999978	0.99994
Control treatment	Peduoviridae__Virulent__Prevotella	NA	NA	NA	NA	NA
Control treatment	Peduoviridae__Virulent__Providencia	NA	NA	NA	NA	NA
Control treatment	Peduoviridae__Virulent__Raoultella	NA	NA	NA	NA	NA
Control treatment	Peduoviridae__Virulent__Romboutsia	NA	NA	NA	NA	NA
Control treatment	Peduoviridae__Virulent__Roseburia	NA	NA	NA	NA	NA
Control treatment	Peduoviridae__Virulent__Rothia	-24743.8	25518.4	-131.911	0	3.95834e-25
Control treatment	Peduoviridae__Virulent__Ruminococcus	NA	NA	NA	NA	NA
Control treatment	Peduoviridae__Virulent__Ruthenibacterium	-110.334	55.4794	3.00854	0.657547	0.78262
Control treatment	Peduoviridae__Virulent__Salmonella	NA	NA	NA	NA	NA
Control treatment	Peduoviridae__Virulent__Sarcina	NA	NA	NA	NA	NA
Control treatment	Peduoviridae__Virulent__Shigella	182078	-49507.1	-30348.9	0.989295	0.966391
Control treatment	Peduoviridae__Virulent__Streptococcus	-3451.31	3433.63	0.149009	0	0.873366
Control treatment	Peduoviridae__Virulent__Streptomyces	NA	NA	NA	NA	NA
Control treatment	Peduoviridae__Virulent__Superficieibacter	NA	NA	NA	NA	NA
Control treatment	Peduoviridae__Virulent__Terrisporobacter	NA	NA	NA	NA	NA
Control treatment	Peduoviridae__Virulent__Thomasclavelia	NA	NA	NA	NA	NA
Control treatment	Peduoviridae__Virulent__Tyzzerella	NA	NA	NA	NA	NA
Control treatment	Peduoviridae__Virulent__UMGS1071	-37.6094	23.0604	0.0714352	0.878186	0.940708
Control treatment	Peduoviridae__Virulent__Veillonella	-1245.08	1230.42	-0.0311835	1.37331e-20	0.970322
Control treatment	Plectroviridae__Temperate__Enterococcus	-1147.95	35.9779	91.1072	0.727903	7.8452e-15
Control treatment	Plectroviridae__Virulent__Enterococcus	-1147.95	35.9779	91.1072	0.727903	7.8452e-15
Control treatment	Rountreeviridae__Temperate__Enterococcus	173.23	25.0008	-35.2015	0.949229	0.646736
Control treatment	Rountreeviridae__Temperate__Granulicatella	-5897.46	6286.84	-67.8788	0	0.000433493
Control treatment	Rountreeviridae__Virulent__Granulicatella	446.014	123.361	-97.0472	0.933844	0.578754
Control treatment	Rountreeviridae__Virulent__NA	-50.0707	190.727	-25.38	0.306209	0.567886
Control treatment	Rountreeviridae__Virulent__Staphylococcus	-479.19	567.394	-16.6492	0.999924	0.999966
Control treatment	Rudiviridae__Temperate__Clostridium	NA	NA	NA	NA	NA
Control treatment	Rudiviridae__Virulent__Clostridium	NA	NA	NA	NA	NA
Control treatment	Rudiviridae__Virulent__NA	NA	NA	NA	NA	NA
Control treatment	Salasmaviridae__Temperate__Clostridium	-2518.82	2503.92	-0.00620673	1.01259e-49	0.995983
Control treatment	Salasmaviridae__Temperate__Dorea	-406.5	352.599	2.92839	4.05433e-07	0.694315
Control treatment	Salasmaviridae__Temperate__Enterobacter	NA	NA	NA	NA	NA
Control treatment	Salasmaviridae__Temperate__Enterococcus	NA	NA	NA	NA	NA
Control treatment	Salasmaviridae__Temperate__Erysipelatoclostridium	NA	NA	NA	NA	NA
Control treatment	Salasmaviridae__Temperate__Granulicatella	NA	NA	NA	NA	NA
Control treatment	Salasmaviridae__Temperate__Merdisoma	NA	NA	NA	NA	NA
Control treatment	Salasmaviridae__Temperate__NA	NA	NA	NA	NA	NA
Control treatment	Salasmaviridae__Temperate__Prevotella	NA	NA	NA	NA	NA
Control treatment	Salasmaviridae__Temperate__Pseudescherichia	NA	NA	NA	NA	NA
Control treatment	Salasmaviridae__Temperate__Streptococcus	-15624.9	15660.9	-4.02873	0	8.9669e-10
Control treatment	Salasmaviridae__Temperate__Thomasclavelia	NA	NA	NA	NA	NA
Control treatment	Salasmaviridae__Virulent__Blautia	-332.907	24.2146	24.1613	0.778636	0.0106742
Control treatment	Salasmaviridae__Virulent__Enterobacter	NA	NA	NA	NA	NA
Control treatment	Salasmaviridae__Virulent__Enterococcus	NA	NA	NA	NA	NA
Control treatment	Salasmaviridae__Virulent__Finegoldia	NA	NA	NA	NA	NA
Control treatment	Salasmaviridae__Virulent__Granulicatella	NA	NA	NA	NA	NA
Control treatment	Salasmaviridae__Virulent__NA	NA	NA	NA	NA	NA
Control treatment	Salasmaviridae__Virulent__Roseburia	-887.172	822.069	3.93644	2.51495e-58	0.46855
Control treatment	Salasmaviridae__Virulent__Ruminococcus	NA	NA	NA	NA	NA
Control treatment	Salasmaviridae__Virulent__Salmonella	NA	NA	NA	NA	NA
Control treatment	Salasmaviridae__Virulent__Streptococcus	-210.5	198.607	-0.212872	0.000235001	0.770169
Control treatment	Schitoviridae__Temperate__Citrobacter	NA	NA	NA	NA	NA
Control treatment	Schitoviridae__Temperate__Clostridium	-1436.79	1425.67	-0.102529	0.999883	0.960693
Control treatment	Schitoviridae__Temperate__Eggerthella	NA	NA	NA	NA	NA
Control treatment	Schitoviridae__Temperate__Escherichia	NA	NA	NA	NA	NA
Control treatment	Schitoviridae__Temperate__Flavonifractor	-5897.46	6286.84	-67.8788	0	0.000433493
Control treatment	Schitoviridae__Temperate__Gordonibacter	NA	NA	NA	NA	NA
Control treatment	Schitoviridae__Temperate__Klebsiella	NA	NA	NA	NA	NA
Control treatment	Schitoviridae__Temperate__NA	NA	NA	NA	NA	NA
Control treatment	Schitoviridae__Temperate__Rothia	-13.8937	28.1024	-4.33581	0.952445	0.941502
Control treatment	Schitoviridae__Temperate__Sarcina	88.255	25.4355	-20.8966	0.929259	0.732731
Control treatment	Schitoviridae__Temperate__Veillonella	NA	NA	NA	NA	NA
Control treatment	Schitoviridae__Virulent__Clostridium	-12.3001	-0.640841	-0.264947	0.919782	0.780622
Control treatment	Schitoviridae__Virulent__Eggerthella	NA	NA	NA	NA	NA
Control treatment	Schitoviridae__Virulent__Escherichia	NA	NA	NA	NA	NA
Control treatment	Schitoviridae__Virulent__Klebsiella	NA	NA	NA	NA	NA
Control treatment	Schitoviridae__Virulent__NA	-157.425	140.08	0.314882	0.167584	0.791911
Control treatment	Schitoviridae__Virulent__Streptococcus	NA	NA	NA	NA	NA
Control treatment	Schitoviridae__Virulent__Veillonella	NA	NA	NA	NA	NA
Control treatment	Steigviridae__Temperate__Enterocloster	NA	NA	NA	NA	NA
Control treatment	Steigviridae__Temperate__Eubacterium	NA	NA	NA	NA	NA
Control treatment	Steigviridae__Temperate__Evtepia	NA	NA	NA	NA	NA
Control treatment	Steigviridae__Temperate__Lawsonibacter	NA	NA	NA	NA	NA
Control treatment	Steigviridae__Temperate__NA	NA	NA	NA	NA	NA
Control treatment	Steigviridae__Temperate__Pelethomonas	NA	NA	NA	NA	NA
Control treatment	Steigviridae__Virulent__Enterocloster	NA	NA	NA	NA	NA
Control treatment	Steigviridae__Virulent__Lawsonibacter	NA	NA	NA	NA	NA
Control treatment	Steigviridae__Virulent__NA	NA	NA	NA	NA	NA
Control treatment	Steigviridae__Virulent__Veillonella	NA	NA	NA	NA	NA
Control treatment	Straboviridae__Temperate__Absicoccus	NA	NA	NA	NA	NA
Control treatment	Straboviridae__Temperate__Actinomyces	NA	NA	NA	NA	NA
Control treatment	Straboviridae__Temperate__Agathobacter	-406.5	352.599	2.92839	4.05433e-07	0.694315
Control treatment	Straboviridae__Temperate__Anaerostipes	NA	NA	NA	NA	NA
Control treatment	Straboviridae__Temperate__Bacteroides	NA	NA	NA	NA	NA
Control treatment	Straboviridae__Temperate__Bifidobacterium	-1147.95	35.9779	91.1072	0.727903	7.8452e-15
Control treatment	Straboviridae__Temperate__Blautia	2256.31	2281.53	-759.296	6.36905e-132	0
Control treatment	Straboviridae__Temperate__Butyricicoccus	NA	NA	NA	NA	NA
Control treatment	Straboviridae__Temperate__Caproiciproducens	NA	NA	NA	NA	NA
Control treatment	Straboviridae__Temperate__Citrobacter	NA	NA	NA	NA	NA
Control treatment	Straboviridae__Temperate__Clostridium	-2787.53	2776.39	-0.14749	0	0
Control treatment	Straboviridae__Temperate__Coprobacillus	2047.32	4242.38	-1051.26	0	0
Control treatment	Straboviridae__Temperate__Dorea	-1147.95	35.9779	91.1072	0.727903	7.8452e-15
Control treatment	Straboviridae__Temperate__Enterococcus	NA	NA	NA	NA	NA
Control treatment	Straboviridae__Temperate__Erysipelatoclostridium	-15.6352	-0.975881	-0.178835	0.916997	0.907097
Control treatment	Straboviridae__Temperate__Eubacterium	NA	NA	NA	NA	NA
Control treatment	Straboviridae__Temperate__Hungatella	NA	NA	NA	NA	NA
Control treatment	Straboviridae__Temperate__Klebsiella	-1200.47	1189.29	-0.283413	1.2213e-19	0.736754
Control treatment	Straboviridae__Temperate__Lactobacillus	NA	NA	NA	NA	NA
Control treatment	Straboviridae__Temperate__Lactococcus	NA	NA	NA	NA	NA
Control treatment	Straboviridae__Temperate__Limosilactobacillus	NA	NA	NA	NA	NA
Control treatment	Straboviridae__Temperate__NA	NA	NA	NA	NA	NA
Control treatment	Straboviridae__Temperate__Nanosynbacter	NA	NA	NA	NA	NA
Control treatment	Straboviridae__Temperate__Neisseria	NA	NA	NA	NA	NA
Control treatment	Straboviridae__Temperate__Pauljensenia	NA	NA	NA	NA	NA
Control treatment	Straboviridae__Temperate__Phocaeicola	NA	NA	NA	NA	NA
Control treatment	Straboviridae__Temperate__Phytobacter	NA	NA	NA	NA	NA
Control treatment	Straboviridae__Temperate__Streptococcus	NA	NA	NA	NA	NA
Control treatment	Straboviridae__Temperate__Thomasclavelia	-766.639	752.189	-0.048383	0.00246192	0.96284
Control treatment	Straboviridae__Virulent__Acinetobacter	NA	NA	NA	NA	NA
Control treatment	Straboviridae__Virulent__Agathobacter	-332.907	24.2146	24.1613	0.778636	0.0106742
Control treatment	Straboviridae__Virulent__Agathobaculum	NA	NA	NA	NA	NA
Control treatment	Straboviridae__Virulent__Anaerostipes	NA	NA	NA	NA	NA
Control treatment	Straboviridae__Virulent__Bacteroides	-39.5295	21.5314	0.010582	0.748784	0.99418
Control treatment	Straboviridae__Virulent__Bifidobacterium	-1147.95	35.9779	91.1072	0.727903	7.8452e-15
Control treatment	Straboviridae__Virulent__Citrobacter	-16.005	-0.877564	-0.101415	0.914889	0.931773
Control treatment	Straboviridae__Virulent__Clostridium	NA	NA	NA	NA	NA
Control treatment	Straboviridae__Virulent__Dorea	-1147.95	35.9779	91.1072	0.727903	7.8452e-15
Control treatment	Straboviridae__Virulent__Enterobacter	NA	NA	NA	NA	NA
Control treatment	Straboviridae__Virulent__Enterococcus	NA	NA	NA	NA	NA
Control treatment	Straboviridae__Virulent__Erysipelatoclostridium	-57.9377	43.4832	-0.0459333	0.999994	0.993864
Control treatment	Straboviridae__Virulent__Escherichia	-346.505	328.511	0.0102872	4.12742e-09	0.994385
Control treatment	Straboviridae__Virulent__Klebsiella	-57.6258	42.1659	-0.26136	0.263514	0.85711
Control treatment	Straboviridae__Virulent__Lactobacillus	NA	NA	NA	NA	NA
Control treatment	Straboviridae__Virulent__Legionella	NA	NA	NA	NA	NA
Control treatment	Straboviridae__Virulent__Limosilactobacillus	NA	NA	NA	NA	NA
Control treatment	Straboviridae__Virulent__Mediterraneibacter	NA	NA	NA	NA	NA
Control treatment	Straboviridae__Virulent__NA	-1275.36	1259.74	0.241807	5.91631e-28	0.761839
Control treatment	Straboviridae__Virulent__Nanosynbacter	NA	NA	NA	NA	NA
Control treatment	Straboviridae__Virulent__Oxalobacter	NA	NA	NA	NA	NA
Control treatment	Straboviridae__Virulent__Pauljensenia	NA	NA	NA	NA	NA
Control treatment	Straboviridae__Virulent__Phocaeicola	NA	NA	NA	NA	NA
Control treatment	Straboviridae__Virulent__Phytobacter	-141.002	123.721	-0.119395	0.00707982	0.943178
Control treatment	Straboviridae__Virulent__Rothia	-1741.62	24.5365	141.943	0.999997	0.999802
Control treatment	Straboviridae__Virulent__Staphylococcus	NA	NA	NA	NA	NA
Control treatment	Straboviridae__Virulent__Streptococcus	NA	NA	NA	NA	NA
Control treatment	Straboviridae__Virulent__Thomasclavelia	2047.32	4242.38	-1051.26	0	0
Control treatment	Suoliviridae__Temperate__Acutalibacter	NA	NA	NA	NA	NA
Control treatment	Suoliviridae__Temperate__Agathobacter	NA	NA	NA	NA	NA
Control treatment	Suoliviridae__Temperate__Anaerostipes	NA	NA	NA	NA	NA
Control treatment	Suoliviridae__Temperate__Bacteroides	NA	NA	NA	NA	NA
Control treatment	Suoliviridae__Temperate__Blautia	-406.5	352.599	2.92839	4.05433e-07	0.694315
Control treatment	Suoliviridae__Temperate__Catenibacterium	NA	NA	NA	NA	NA
Control treatment	Suoliviridae__Temperate__Clostridium	-42.4048	28.0351	0.0529959	0.902892	0.95576
Control treatment	Suoliviridae__Temperate__Dorea	-406.5	352.599	2.92839	4.05433e-07	0.694315
Control treatment	Suoliviridae__Temperate__Enterocloster	NA	NA	NA	NA	NA
Control treatment	Suoliviridae__Temperate__Faecalimonas	NA	NA	NA	NA	NA
Control treatment	Suoliviridae__Temperate__Intestinimonas	NA	NA	NA	NA	NA
Control treatment	Suoliviridae__Temperate__Lawsonibacter	NA	NA	NA	NA	NA
Control treatment	Suoliviridae__Temperate__Massilioclostridium	NA	NA	NA	NA	NA
Control treatment	Suoliviridae__Temperate__NA	NA	NA	NA	NA	NA
Control treatment	Suoliviridae__Temperate__Pelethomonas	NA	NA	NA	NA	NA
Control treatment	Suoliviridae__Temperate__Phocaeicola	NA	NA	NA	NA	NA
Control treatment	Suoliviridae__Temperate__Roseburia	NA	NA	NA	NA	NA
Control treatment	Suoliviridae__Temperate__Ruminococcus	NA	NA	NA	NA	NA
Control treatment	Suoliviridae__Temperate__Thomasclavelia	-311.091	24.2558	22.8563	0.967855	0.7029
Control treatment	Suoliviridae__Virulent__Agathobacter	NA	NA	NA	NA	NA
Control treatment	Suoliviridae__Virulent__Bacteroides	-53.5811	39.724	-0.0113969	0.909302	0.989248
Control treatment	Suoliviridae__Virulent__Catenibacterium	NA	NA	NA	NA	NA
Control treatment	Suoliviridae__Virulent__Clostridium	20.2003	21.4048	-8.82586	0.999989	0.999991
Control treatment	Suoliviridae__Virulent__Dialister	NA	NA	NA	NA	NA
Control treatment	Suoliviridae__Virulent__NA	NA	NA	NA	NA	NA
Control treatment	Suoliviridae__Virulent__Phocaeicola	NA	NA	NA	NA	NA
Control treatment	Tectiviridae__Temperate__Lancefieldella	NA	NA	NA	NA	NA
Control treatment	Tectiviridae__Virulent__NA	NA	NA	NA	NA	NA
Control treatment	Vilmaviridae__Temperate__Bacteroides	NA	NA	NA	NA	NA
Control treatment	Vilmaviridae__Temperate__Blautia	NA	NA	NA	NA	NA
Control treatment	Vilmaviridae__Temperate__Clostridium	NA	NA	NA	NA	NA
Control treatment	Vilmaviridae__Temperate__Enterocloster	NA	NA	NA	NA	NA
Control treatment	Vilmaviridae__Temperate__Faecalibacillus	NA	NA	NA	NA	NA
Control treatment	Vilmaviridae__Temperate__Faecalibacterium	NA	NA	NA	NA	NA
Control treatment	Vilmaviridae__Temperate__Mageeibacillus	NA	NA	NA	NA	NA
Control treatment	Vilmaviridae__Temperate__NA	NA	NA	NA	NA	NA
Control treatment	Vilmaviridae__Virulent__Faecalibacterium	-534.666	404.829	9.25638	0.000488481	0.353859
Control treatment	Vilmaviridae__Virulent__NA	-534.666	404.829	9.25638	0.000488481	0.353859
Control treatment	Winoviridae__Temperate__Bacteroides	NA	NA	NA	NA	NA
Control treatment	Winoviridae__Virulent__Alistipes	NA	NA	NA	NA	NA
Control treatment	Winoviridae__Virulent__Bacteroides	-39.5295	21.5314	0.010582	0.748784	0.99418
Control treatment	Zierdtviridae__Temperate__Pauljensenia	NA	NA	NA	NA	NA
Control treatment	Zierdtviridae__Virulent__NA	NA	NA	NA	NA	NA
Control treatment	Zierdtviridae__Virulent__Olsenella	NA	NA	NA	NA	NA
Control treatment	Zierdtviridae__Virulent__Pauljensenia	NA	NA	NA	NA	NA
